# Supplementary material for: Odor-active compounds from the gonads of Mesocentrotus nudus sea urchins fed Saccharina japonica kelp
Source: PLoS One. 2020 Apr 16;15(4):e0231673. doi: 10.1371/journal.pone.0231673 (PMC7161986; doi:10.1371/journal.pone.0231673)
Supplement: S1 Table — (XLSX) [file pone.0231673.s001.xlsx]

## Sheet: Chromatograms
Raw data of chromatograms of volatile organic compounds (Fig. 1)
CSU1		CSU2		CSU3		ESU1		ESU2		ESU3		BSU1		BSU2		BSU3
Time	Abundance	Time	Abundance	Time	Abundance	Time	Abundance	Time	Abundance	Time	Abundance	Time	Abundance	Time	Abundance	Time	Abundance
0.086	295170	0.085	253847	0.085	259147	0.085	270788	0.085	265046	0.085	271792	0.085	298315	0.085	289012	0.085	286896
0.093	286729	0.093	256756	0.093	261659	0.093	260745	0.093	274419	0.093	281833	0.093	307172	0.093	300211	0.093	284334
0.1	291714	0.1	255426	0.1	259410	0.1	263802	0.1	267712	0.1	280491	0.1	307159	0.1	293650	0.1	290007
0.107	289352	0.107	254760	0.107	252676	0.107	264754	0.107	267708	0.107	281425	0.107	310414	0.107	298658	0.107	279177
0.115	292291	0.115	253920	0.115	257249	0.114	266499	0.114	275457	0.115	277626	0.114	312964	0.115	288948	0.114	281412
0.122	293352	0.122	248379	0.122	254414	0.122	270530	0.122	263475	0.122	277483	0.122	312009	0.122	286577	0.122	289235
0.129	291752	0.129	256548	0.129	255048	0.129	262641	0.129	269084	0.129	282600	0.129	304220	0.129	292658	0.129	287447
0.137	284005	0.137	247347	0.136	245321	0.136	256342	0.136	268715	0.137	269834	0.136	310357	0.136	298063	0.136	284617
0.144	291963	0.144	252838	0.144	246264	0.144	265530	0.144	269532	0.144	278960	0.144	301392	0.144	278560	0.144	281077
0.151	289315	0.151	235075	0.151	245512	0.151	258218	0.151	266171	0.151	263802	0.151	314498	0.151	286820	0.151	283088
0.158	283817	0.158	238163	0.158	245081	0.158	262642	0.158	260744	0.158	259465	0.158	314947	0.158	279859	0.158	283356
0.166	283527	0.166	253893	0.166	246184	0.166	263144	0.166	258983	0.166	265371	0.166	304946	0.166	278016	0.166	283880
0.173	282769	0.173	246025	0.173	246913	0.173	250459	0.173	268203	0.173	266818	0.173	302312	0.173	280238	0.173	282182
0.18	284322	0.18	245577	0.18	242748	0.18	257543	0.18	258605	0.18	264274	0.18	304191	0.18	275020	0.18	270249
0.188	288311	0.188	236520	0.187	242378	0.187	251894	0.187	258761	0.188	267337	0.187	300929	0.188	276743	0.187	273002
0.195	267068	0.195	245982	0.195	243366	0.195	247925	0.195	244014	0.195	262164	0.195	296698	0.195	274671	0.195	267317
0.202	274648	0.202	246373	0.202	234420	0.202	255623	0.202	252787	0.202	263678	0.202	286968	0.202	266120	0.202	273620
0.21	262909	0.21	229978	0.209	235292	0.209	238031	0.209	254961	0.209	247428	0.209	281770	0.209	257526	0.209	265843
0.217	263315	0.217	231927	0.217	229473	0.217	239193	0.217	241391	0.217	254489	0.217	274656	0.217	258837	0.217	255613
0.224	252115	0.224	228279	0.224	234983	0.224	235422	0.224	239654	0.224	247673	0.224	260703	0.224	252278	0.224	256875
0.231	249185	0.231	228604	0.231	224450	0.231	232277	0.231	235355	0.231	237056	0.231	259122	0.231	251694	0.231	251466
0.239	241689	0.239	220768	0.239	216086	0.239	228723	0.239	228690	0.239	237334	0.239	254640	0.239	246430	0.239	239493
0.246	239130	0.246	218101	0.246	223571	0.246	224977	0.246	220511	0.246	234547	0.246	255755	0.246	241608	0.246	235929
0.253	235900	0.253	212738	0.253	218523	0.253	225366	0.253	222067	0.253	231545	0.253	246879	0.253	240468	0.253	243562
0.261	231604	0.261	212806	0.26	214817	0.26	217350	0.26	220290	0.261	232157	0.26	237568	0.261	230988	0.26	234155
0.268	235879	0.268	204000	0.268	213120	0.268	215897	0.268	219838	0.268	226502	0.268	237700	0.268	231788	0.268	231164
0.275	225870	0.275	205428	0.275	205259	0.275	216984	0.275	215075	0.275	227953	0.275	232482	0.275	225885	0.275	224824
0.283	230940	0.282	205036	0.282	209259	0.282	218149	0.282	216044	0.282	212769	0.282	235727	0.282	228243	0.282	234036
0.29	226453	0.29	202482	0.29	205464	0.29	208624	0.29	209751	0.29	222787	0.29	228334	0.29	231808	0.29	226010
0.297	223378	0.297	203001	0.297	213738	0.297	216932	0.297	209278	0.297	215285	0.297	221071	0.297	224387	0.297	222871
0.304	228584	0.304	204183	0.304	201611	0.304	212788	0.304	212904	0.304	216939	0.304	231222	0.304	218690	0.304	223210
0.312	220970	0.312	203515	0.312	203559	0.311	203907	0.312	211378	0.312	221706	0.312	219301	0.312	221959	0.311	224140
0.319	217957	0.319	203563	0.319	202896	0.319	205126	0.319	201303	0.319	212206	0.319	228394	0.319	225261	0.319	219839
0.326	213227	0.326	195697	0.326	199638	0.326	196850	0.326	198680	0.326	211583	0.326	220455	0.326	218821	0.326	218719
0.334	213649	0.334	200122	0.333	199941	0.333	204407	0.333	209097	0.334	207615	0.333	209801	0.333	219958	0.333	222075
0.341	213804	0.341	192369	0.341	195972	0.341	199792	0.341	206949	0.341	213379	0.341	213026	0.341	214009	0.341	219398
0.348	218301	0.348	193213	0.348	193612	0.348	201088	0.348	205579	0.348	211941	0.348	211183	0.348	211019	0.348	215215
0.356	212723	0.355	189373	0.355	192867	0.355	197558	0.355	196783	0.355	212096	0.355	215734	0.355	211862	0.355	219260
0.363	208124	0.363	196706	0.363	192014	0.363	196566	0.363	200374	0.363	202494	0.363	214128	0.363	214355	0.363	219454
0.37	203695	0.37	197433	0.37	191784	0.37	195613	0.37	194966	0.37	203324	0.37	210586	0.37	214383	0.37	212622
0.377	211649	0.377	192691	0.377	191981	0.377	190900	0.377	195715	0.377	203522	0.377	204660	0.377	206645	0.377	206437
0.385	207918	0.385	180313	0.385	191233	0.384	187946	0.385	198410	0.385	196539	0.384	204458	0.385	207204	0.384	210258
0.392	209606	0.392	186795	0.392	192160	0.392	195035	0.392	196416	0.392	205916	0.392	212655	0.392	205958	0.392	204851
0.399	203255	0.399	186993	0.399	192602	0.399	187065	0.399	190920	0.399	202036	0.399	197334	0.399	202728	0.399	206797
0.407	205168	0.407	186289	0.406	189007	0.406	195281	0.406	194842	0.407	199383	0.406	201706	0.406	204236	0.406	201459
0.414	207278	0.414	179980	0.414	184692	0.414	199672	0.414	190241	0.414	196377	0.414	209003	0.414	200389	0.414	197304
0.421	209890	0.421	182089	0.421	189334	0.421	187851	0.421	188058	0.421	200900	0.421	206234	0.421	205247	0.421	206950
0.428	201877	0.428	188319	0.428	187374	0.428	189146	0.428	190015	0.428	199003	0.428	207895	0.428	201650	0.428	198554
0.436	202754	0.436	171689	0.436	187263	0.436	188786	0.436	189733	0.436	194971	0.436	199387	0.436	204164	0.436	202239
0.443	206894	0.443	186344	0.443	187339	0.443	188556	0.443	186727	0.443	192448	0.443	201160	0.443	200012	0.443	204773
0.45	197071	0.45	187270	0.45	184880	0.45	182755	0.45	181277	0.45	194342	0.45	195103	0.45	197904	0.45	201365
0.458	197301	0.458	179766	0.457	190107	0.457	194055	0.457	195029	0.458	192800	0.457	200777	0.458	198396	0.457	201266
0.465	193653	0.465	181041	0.465	181993	0.465	189438	0.465	191699	0.465	192974	0.465	202614	0.465	192280	0.465	195632
0.472	195635	0.472	183196	0.472	179764	0.472	184134	0.472	195180	0.472	192799	0.472	197965	0.472	198554	0.472	195489
0.48	198713	0.48	182392	0.479	172355	0.479	181016	0.479	188540	0.479	193566	0.479	200502	0.479	198385	0.479	200731
0.487	193066	0.487	176815	0.487	178653	0.487	184460	0.487	190024	0.487	199261	0.487	188536	0.487	199100	0.487	199683
0.494	198814	0.494	177282	0.494	179130	0.494	191294	0.494	189241	0.494	196278	0.494	194521	0.494	195504	0.494	198471
0.501	196527	0.501	179699	0.501	172212	0.501	177238	0.501	181888	0.501	186853	0.501	192831	0.501	194654	0.501	194065
0.509	196837	0.509	174294	0.509	182657	0.509	183294	0.509	183485	0.509	188067	0.509	193535	0.509	196322	0.508	197695
0.516	192009	0.516	170335	0.516	180176	0.516	182610	0.516	184981	0.516	191819	0.516	191463	0.516	197780	0.516	195448
0.523	193734	0.523	172192	0.523	176177	0.523	181043	0.523	179652	0.523	182438	0.523	190772	0.523	195098	0.523	189985
0.531	198317	0.531	175372	0.53	176636	0.53	183578	0.53	184951	0.531	187463	0.53	196029	0.531	185987	0.53	196484
0.538	192820	0.538	175019	0.538	178577	0.538	180885	0.538	178552	0.538	185086	0.538	187158	0.538	185713	0.538	197222
0.545	191552	0.545	175790	0.545	174101	0.545	177505	0.545	176862	0.545	182725	0.545	187467	0.545	190449	0.545	189969
0.553	192671	0.552	172456	0.552	178718	0.552	181599	0.552	182256	0.552	187330	0.552	196802	0.552	191113	0.552	188405
0.56	194359	0.56	178342	0.56	177409	0.56	181851	0.56	180073	0.56	180071	0.56	196718	0.56	191623	0.56	187954
0.567	191604	0.567	174122	0.567	178940	0.567	176123	0.567	176460	0.567	188557	0.567	192411	0.567	191066	0.567	187298
0.574	195955	0.574	171699	0.574	179892	0.574	183708	0.574	184300	0.574	183397	0.574	189169	0.574	185109	0.574	192648
0.582	185007	0.582	171814	0.582	176785	0.581	180202	0.582	187597	0.582	184765	0.582	191020	0.582	188599	0.581	186702
0.589	188029	0.589	166667	0.589	172577	0.589	182513	0.589	188440	0.589	186716	0.589	189300	0.589	185779	0.589	189813
0.596	183505	0.596	172945	0.596	170336	0.596	176073	0.596	182093	0.596	182317	0.596	184727	0.596	189964	0.596	192525
0.604	186537	0.604	166846	0.603	171880	0.603	181087	0.603	179127	0.604	182148	0.603	180193	0.603	192480	0.603	194150
0.611	186169	0.611	172957	0.611	170045	0.611	181190	0.611	176306	0.611	185065	0.611	186813	0.611	180327	0.611	185763
0.618	194350	0.618	174379	0.618	172362	0.618	173800	0.618	178778	0.618	190779	0.618	191841	0.618	191888	0.618	189544
0.626	190745	0.625	172907	0.625	175370	0.625	178381	0.625	182344	0.625	180338	0.625	184303	0.625	190813	0.625	186820
0.633	182001	0.633	166689	0.633	173568	0.633	178259	0.633	177102	0.633	194470	0.633	182799	0.633	188715	0.633	188211
0.64	188868	0.64	167023	0.64	171980	0.64	176889	0.64	172994	0.64	183814	0.64	185409	0.64	189593	0.64	190298
0.647	187929	0.647	170455	0.647	178506	0.647	177077	0.647	179589	0.647	180840	0.647	183870	0.647	189173	0.647	185872
0.655	197026	0.655	171702	0.655	168829	0.654	174744	0.655	179992	0.655	186415	0.654	181900	0.655	179106	0.654	189967
0.662	189776	0.662	171851	0.662	175035	0.662	175729	0.662	177398	0.662	182646	0.662	191700	0.662	184219	0.662	186514
0.669	181690	0.669	166703	0.669	167536	0.669	176129	0.669	178026	0.669	173733	0.669	188082	0.669	183615	0.669	182701
0.677	188890	0.677	176387	0.676	167054	0.676	186211	0.676	176371	0.677	183783	0.676	180745	0.676	182227	0.676	187521
0.684	185005	0.684	170921	0.684	163961	0.684	173164	0.684	171509	0.684	173520	0.684	177602	0.684	189892	0.684	186685
0.691	184572	0.691	176946	0.691	169819	0.691	176084	0.691	178638	0.691	188929	0.691	184377	0.691	179984	0.691	178057
0.698	187103	0.698	170952	0.698	166731	0.698	173897	0.698	175042	0.698	184623	0.698	187428	0.698	179528	0.698	181977
0.706	184496	0.706	164256	0.706	168814	0.706	170170	0.706	177834	0.706	178332	0.706	179583	0.706	179243	0.706	186533
0.713	184065	0.713	162683	0.713	176541	0.713	183964	0.713	177639	0.713	179312	0.713	182290	0.713	177576	0.713	188401
0.72	182957	0.72	173038	0.72	179497	0.72	171417	0.72	168360	0.72	176224	0.72	180378	0.72	182984	0.72	186693
0.728	193251	0.728	165339	0.727	169388	0.727	174375	0.727	176021	0.728	174143	0.727	185073	0.728	186671	0.727	184341
0.735	187237	0.735	167958	0.735	171852	0.735	170821	0.735	171336	0.735	177412	0.735	187050	0.735	178796	0.735	188732
0.742	187277	0.742	175142	0.742	164552	0.742	171226	0.742	178404	0.742	181068	0.742	175919	0.742	185169	0.742	188785
0.75	182207	0.75	170325	0.749	165032	0.749	173211	0.749	174198	0.749	179696	0.749	177083	0.749	181513	0.749	180944
0.757	188280	0.757	171934	0.757	167943	0.757	178185	0.757	179318	0.757	178438	0.757	184819	0.757	180157	0.757	179924
0.764	186965	0.764	164120	0.764	162500	0.764	175591	0.764	181354	0.764	173250	0.764	181310	0.764	180441	0.764	185521
0.771	186573	0.771	171591	0.771	161568	0.771	171980	0.771	169291	0.771	178857	0.771	185701	0.771	180608	0.771	183193
0.779	182905	0.779	166906	0.779	164806	0.779	175735	0.779	167534	0.779	180016	0.779	178948	0.779	179794	0.779	189117
0.786	182248	0.786	162582	0.786	167457	0.786	171298	0.786	171093	0.786	177300	0.786	183509	0.786	189741	0.786	178312
0.793	182114	0.793	157050	0.793	160627	0.793	172832	0.793	174079	0.793	177223	0.793	179971	0.793	182175	0.793	176216
0.801	182321	0.801	167145	0.8	164217	0.8	174645	0.8	172541	0.801	178008	0.8	186990	0.801	179927	0.8	179377
0.808	179948	0.808	164593	0.808	167784	0.808	170238	0.808	177195	0.808	180406	0.808	181277	0.808	186761	0.808	180746
0.815	185225	0.815	158730	0.815	172366	0.815	170788	0.815	169588	0.815	180951	0.815	183191	0.815	185774	0.815	185817
0.823	181795	0.823	163609	0.822	166881	0.822	173845	0.822	166791	0.822	180072	0.822	181600	0.822	180089	0.822	174739
0.83	183858	0.83	172832	0.83	171275	0.83	176332	0.83	173106	0.83	179586	0.83	173841	0.83	177222	0.83	181514
0.837	175162	0.837	166355	0.837	167124	0.837	172939	0.837	174888	0.837	181414	0.837	182026	0.837	170834	0.837	178275
0.844	181320	0.844	166562	0.844	169104	0.844	173666	0.844	170723	0.844	177059	0.844	182091	0.844	179093	0.844	175466
0.852	177198	0.852	167913	0.852	171305	0.851	169248	0.852	168622	0.852	171497	0.852	176015	0.852	174331	0.851	183195
0.859	177395	0.859	163908	0.859	171608	0.859	170236	0.859	173419	0.859	181560	0.859	188758	0.859	176822	0.859	179142
0.866	184255	0.866	166032	0.866	164333	0.866	168762	0.866	166947	0.866	171846	0.866	182188	0.866	184671	0.866	178760
0.874	181014	0.874	166559	0.873	166941	0.873	171714	0.873	173359	0.874	172367	0.873	180369	0.874	180701	0.873	190139
0.881	179413	0.881	162875	0.881	164319	0.881	166156	0.881	175350	0.881	173455	0.881	180330	0.881	178928	0.881	180910
0.888	177577	0.888	165560	0.888	171196	0.888	169428	0.888	174663	0.888	172957	0.888	184874	0.888	179233	0.888	180455
0.896	185061	0.895	166825	0.895	164865	0.895	172720	0.895	177366	0.895	172717	0.895	175208	0.895	182973	0.895	183488
0.903	184147	0.903	164287	0.903	165699	0.903	164896	0.903	172958	0.903	178781	0.903	182606	0.903	179614	0.903	175537
0.91	177516	0.91	162688	0.91	163605	0.91	173523	0.91	172717	0.91	171269	0.91	177062	0.91	181437	0.91	183526
0.917	175657	0.917	162686	0.917	167948	0.917	172188	0.917	167274	0.917	175754	0.917	181290	0.917	184593	0.917	182423
0.925	179447	0.925	161706	0.925	166564	0.924	169239	0.925	168650	0.925	170228	0.924	183415	0.925	179101	0.924	178945
0.932	185184	0.932	166624	0.932	166896	0.932	177698	0.932	171244	0.932	180267	0.932	178649	0.932	179779	0.932	182654
0.939	186790	0.939	169091	0.939	165609	0.939	175281	0.939	173303	0.939	182241	0.939	185378	0.939	182193	0.939	181204
0.947	189138	0.947	167128	0.946	166456	0.946	179957	0.946	174117	0.947	177432	0.946	188281	0.946	182640	0.946	180041
0.954	192997	0.954	170593	0.954	169931	0.954	176202	0.954	170874	0.954	186503	0.954	184310	0.954	182495	0.954	183722
0.961	201040	0.961	174207	0.961	168890	0.961	183949	0.961	175549	0.961	182978	0.961	182118	0.961	183893	0.961	186186
0.968	198260	0.968	175425	0.968	173181	0.968	187194	0.968	177734	0.968	187753	0.968	193152	0.968	189517	0.968	189609
0.976	206747	0.976	173403	0.976	178253	0.976	185154	0.976	183481	0.976	181062	0.976	185029	0.976	191665	0.976	189670
0.983	209547	0.983	183724	0.983	178874	0.983	189645	0.983	183366	0.983	187980	0.983	200122	0.983	190054	0.983	190524
0.99	219551	0.99	178782	0.99	173777	0.99	197347	0.99	184979	0.99	182366	0.99	201573	0.99	191945	0.99	191284
0.998	223500	0.998	180586	0.997	182528	0.997	191814	0.997	182294	0.998	189072	0.997	196846	0.998	195231	0.997	203887
1.005	231053	1.005	183856	1.005	172184	1.005	193527	1.005	185037	1.005	184191	1.005	199894	1.005	189040	1.005	191780
1.012	239937	1.012	188432	1.012	182762	1.012	196782	1.012	189477	1.012	191914	1.012	210098	1.012	193864	1.012	197258
1.02	240558	1.02	185706	1.019	181382	1.019	200731	1.019	192092	1.02	197467	1.019	202681	1.019	200467	1.019	202078
1.027	246879	1.027	187678	1.027	182839	1.027	204416	1.027	193860	1.027	199213	1.027	199223	1.027	200210	1.027	209482
1.034	252985	1.034	188061	1.034	193193	1.034	209271	1.034	197327	1.034	199763	1.034	214052	1.034	199642	1.034	201644
1.041	263163	1.041	191575	1.041	194425	1.041	208643	1.041	195968	1.041	196909	1.041	208824	1.041	205623	1.041	203613
1.049	267991	1.049	194467	1.049	188832	1.049	210341	1.049	198260	1.049	202808	1.049	209382	1.049	203652	1.049	215737
1.056	274755	1.056	198371	1.056	196081	1.056	210340	1.056	198286	1.056	203962	1.056	223871	1.056	203924	1.056	208884
1.063	281719	1.063	206035	1.063	193446	1.063	214764	1.063	209465	1.063	206554	1.063	216415	1.063	205831	1.063	211185
1.071	283517	1.071	204929	1.07	196298	1.07	217068	1.07	200557	1.071	203195	1.07	226143	1.071	206782	1.07	223819
1.078	296208	1.078	205580	1.078	194895	1.078	221742	1.078	211107	1.078	202864	1.078	221000	1.078	215973	1.078	226750
1.085	296049	1.085	204501	1.085	206572	1.085	221913	1.085	208403	1.085	211897	1.085	225120	1.085	222629	1.085	221915
1.093	306197	1.093	211524	1.092	202279	1.092	221904	1.092	207347	1.092	213960	1.092	231008	1.092	221847	1.092	228160
1.1	309834	1.1	208107	1.1	197281	1.1	235210	1.1	218466	1.1	216134	1.1	229849	1.1	220251	1.1	232117
1.107	327655	1.107	212097	1.107	215011	1.107	239574	1.107	222538	1.107	214954	1.107	234188	1.107	224941	1.107	227786
1.114	338939	1.114	212272	1.114	211841	1.114	248546	1.114	214288	1.114	225237	1.114	240287	1.114	229659	1.114	238011
1.122	345339	1.122	220840	1.122	216028	1.122	246213	1.122	220974	1.122	222729	1.122	248525	1.122	227920	1.121	245297
1.129	353812	1.129	225195	1.129	223075	1.129	263597	1.129	227252	1.129	237557	1.129	243811	1.129	238146	1.129	238566
1.136	368798	1.136	228992	1.136	223500	1.136	266212	1.136	232218	1.136	230156	1.136	253352	1.136	232012	1.136	240784
1.144	379547	1.144	234992	1.143	231918	1.143	267862	1.143	232461	1.144	234371	1.143	260272	1.144	248619	1.143	258784
1.151	396931	1.151	242913	1.151	238016	1.151	269905	1.151	244732	1.151	247369	1.151	267220	1.151	252392	1.151	249824
1.158	409706	1.158	247577	1.158	240271	1.158	284162	1.158	245105	1.158	241629	1.158	275309	1.158	253113	1.158	262091
1.166	420535	1.165	256403	1.165	247606	1.165	277025	1.165	247272	1.165	249255	1.165	275109	1.165	254582	1.165	272638
1.173	452791	1.173	258969	1.173	247707	1.173	299991	1.173	262431	1.173	257554	1.173	287983	1.173	260522	1.173	278712
1.18	472373	1.18	268700	1.18	257296	1.18	307090	1.18	264169	1.18	267880	1.18	294112	1.18	271954	1.18	283584
1.187	490218	1.187	267767	1.187	262565	1.187	316407	1.187	267664	1.187	268919	1.187	301846	1.187	284927	1.187	289661
1.195	502390	1.195	282187	1.195	272125	1.194	324728	1.195	279958	1.195	272739	1.194	312614	1.195	279533	1.194	302996
1.202	520301	1.202	286115	1.202	268273	1.202	326237	1.202	280827	1.202	283860	1.202	312838	1.202	287534	1.202	305842
1.209	546724	1.209	284709	1.209	282011	1.209	330218	1.209	283811	1.209	285673	1.209	320474	1.209	285003	1.209	304826
1.217	547076	1.217	295708	1.216	276471	1.216	343575	1.216	285362	1.217	293188	1.216	323732	1.216	295183	1.216	324078
1.224	584654	1.224	309665	1.224	287056	1.224	337565	1.224	297549	1.224	306501	1.224	336188	1.224	306380	1.224	336855
1.231	592337	1.231	298748	1.231	285990	1.231	352041	1.231	305670	1.231	307346	1.231	336170	1.231	310830	1.231	331454
1.238	608768	1.238	313179	1.238	293506	1.238	359153	1.238	305314	1.238	312189	1.238	344972	1.238	315377	1.238	342921
1.246	619726	1.246	312780	1.246	302862	1.246	364897	1.246	314921	1.246	317759	1.246	349696	1.246	322035	1.246	348606
1.253	619080	1.253	303571	1.253	297490	1.253	363817	1.253	322504	1.253	316972	1.253	353138	1.253	319143	1.253	341831
1.26	628228	1.26	318543	1.26	305080	1.26	370510	1.26	320780	1.26	320177	1.26	353031	1.26	327886	1.26	353792
1.268	648328	1.268	326789	1.267	299973	1.267	360024	1.267	325065	1.268	326624	1.267	357458	1.268	321643	1.267	354001
1.275	649941	1.275	326920	1.275	304212	1.275	362805	1.275	325236	1.275	331699	1.275	365555	1.275	327458	1.275	347671
1.282	647730	1.282	323293	1.282	310229	1.282	360470	1.282	323093	1.282	327864	1.282	353686	1.282	321996	1.282	361080
1.29	659645	1.29	325962	1.289	307276	1.289	368921	1.289	319323	1.29	334496	1.289	353166	1.289	324084	1.289	360152
1.297	646734	1.297	333456	1.297	313789	1.297	370251	1.297	313741	1.297	328771	1.297	354550	1.297	325699	1.297	357088
1.304	671219	1.304	337092	1.304	316681	1.304	380202	1.304	320693	1.304	330970	1.304	361124	1.304	320084	1.304	357863
1.311	670557	1.311	336543	1.311	311062	1.311	373750	1.311	324716	1.311	325786	1.311	362366	1.311	335951	1.311	357287
1.319	674437	1.319	352197	1.319	314588	1.319	394630	1.319	336899	1.319	331253	1.319	368765	1.319	319518	1.319	362398
1.326	672173	1.326	356133	1.326	312059	1.326	401115	1.326	331159	1.326	329610	1.326	377818	1.326	323744	1.326	367670
1.333	689320	1.333	370290	1.333	323534	1.333	417053	1.333	336326	1.333	336836	1.333	385952	1.333	320763	1.333	355560
1.341	693317	1.341	368366	1.34	312744	1.34	417316	1.34	345106	1.341	346699	1.34	395618	1.341	343309	1.34	364441
1.348	708029	1.348	372014	1.348	332945	1.348	408465	1.348	348730	1.348	360796	1.348	404903	1.348	346950	1.348	361027
1.355	712953	1.355	367944	1.355	341318	1.355	416510	1.355	352564	1.355	369687	1.355	409764	1.355	356446	1.355	370973
1.363	725245	1.363	368718	1.362	349150	1.362	404915	1.362	360957	1.362	381814	1.362	400807	1.362	352806	1.362	388098
1.37	695115	1.37	364454	1.37	349518	1.37	406159	1.37	360428	1.37	370883	1.37	405994	1.37	375347	1.37	381594
1.377	704246	1.377	356848	1.377	362612	1.377	398861	1.377	353743	1.377	382327	1.377	400637	1.377	382952	1.377	397499
1.384	687610	1.384	355793	1.384	364616	1.384	396334	1.384	355461	1.384	370500	1.384	392099	1.384	374550	1.384	401864
1.392	686816	1.392	351270	1.392	350550	1.392	394261	1.392	349745	1.392	373359	1.392	380237	1.392	368728	1.392	407459
1.399	670363	1.399	340473	1.399	355184	1.399	395188	1.399	353382	1.399	379076	1.399	387383	1.399	368743	1.399	405057
1.406	680128	1.406	340041	1.406	352692	1.406	392141	1.406	358891	1.406	370703	1.406	376125	1.406	361164	1.406	401405
1.414	664580	1.414	332721	1.413	348142	1.413	380313	1.413	351285	1.414	363731	1.413	365187	1.414	365961	1.413	393724
1.421	641552	1.421	331796	1.421	354635	1.421	368487	1.421	328923	1.421	366907	1.421	363699	1.421	353365	1.421	388133
1.428	641788	1.428	331115	1.428	343407	1.428	372572	1.428	331832	1.428	356768	1.428	347678	1.428	361275	1.428	396140
1.436	644624	1.435	322282	1.435	341524	1.435	359813	1.435	341021	1.435	356200	1.435	359090	1.435	357202	1.435	383758
1.443	636467	1.443	318319	1.443	347391	1.443	356826	1.443	335932	1.443	356201	1.443	350560	1.443	354405	1.443	383813
1.45	640087	1.45	318317	1.45	341461	1.45	354598	1.45	331825	1.45	341863	1.45	350963	1.45	347245	1.45	373829
1.457	620710	1.457	310462	1.457	340548	1.457	344902	1.457	324119	1.457	351763	1.457	359635	1.457	347850	1.457	366418
1.465	617567	1.465	317219	1.465	337940	1.464	347930	1.465	318429	1.465	335242	1.464	340453	1.465	341446	1.464	358097
1.472	615861	1.472	310497	1.472	341529	1.472	348787	1.472	305846	1.472	329038	1.472	351417	1.472	339635	1.472	348767
1.479	616618	1.479	309215	1.479	329596	1.479	347792	1.479	308249	1.479	323128	1.479	339344	1.479	336519	1.479	351893
1.487	612280	1.487	310872	1.486	318091	1.486	345306	1.486	312737	1.487	324575	1.486	337778	1.486	328638	1.486	348877
1.494	602556	1.494	306094	1.494	326833	1.494	344014	1.494	307097	1.494	312856	1.494	338446	1.494	331357	1.494	347358
1.501	607230	1.501	296153	1.501	325581	1.501	347214	1.501	303733	1.501	315710	1.501	332715	1.501	321124	1.501	345605
1.509	621814	1.508	308072	1.508	315085	1.508	335065	1.508	292347	1.508	311234	1.508	331694	1.508	315882	1.508	335215
1.516	601715	1.516	309250	1.516	312954	1.516	347783	1.516	296507	1.516	312561	1.516	332081	1.516	303669	1.516	330526
1.523	603298	1.523	312449	1.523	301670	1.523	338752	1.523	304750	1.523	313211	1.523	339845	1.523	298258	1.523	337681
1.53	600705	1.53	299209	1.53	307073	1.53	334026	1.53	304906	1.53	300912	1.53	336480	1.53	306681	1.53	335731
1.538	609210	1.538	297196	1.538	303411	1.537	331791	1.537	295646	1.538	308724	1.537	327427	1.538	302023	1.537	331346
1.545	599444	1.545	300379	1.545	299353	1.545	340560	1.545	303220	1.545	309009	1.545	337290	1.545	291505	1.545	336334
1.552	591950	1.552	297857	1.552	289923	1.552	327234	1.552	287119	1.552	309358	1.552	324086	1.552	300539	1.552	333801
1.56	591119	1.56	300819	1.559	287464	1.559	333503	1.559	302076	1.56	307096	1.559	338487	1.559	303470	1.559	330820
1.567	593158	1.567	301400	1.567	292313	1.567	329703	1.567	298855	1.567	306020	1.567	333253	1.567	296188	1.567	325996
1.574	596788	1.574	307598	1.574	293851	1.574	328984	1.574	292260	1.574	304251	1.574	330717	1.574	292695	1.574	331774
1.581	596553	1.581	305590	1.581	287759	1.581	338011	1.581	296789	1.581	297616	1.581	328223	1.581	294142	1.581	327149
1.589	586881	1.589	295383	1.589	286018	1.589	335556	1.589	290217	1.589	297490	1.589	323524	1.589	305428	1.589	327782
1.596	580573	1.596	295251	1.596	280073	1.596	333339	1.596	288480	1.596	301393	1.596	326300	1.596	292907	1.596	322647
1.603	592176	1.603	295881	1.603	279722	1.603	335988	1.603	295386	1.603	313498	1.603	331276	1.603	290770	1.603	331937
1.611	583724	1.611	298858	1.61	284357	1.61	327386	1.61	282586	1.611	295393	1.61	326451	1.611	290573	1.61	331349
1.618	585726	1.618	301000	1.618	283495	1.618	328121	1.618	297463	1.618	306071	1.618	323598	1.618	294134	1.618	325270
1.625	584973	1.625	297684	1.625	285669	1.625	330003	1.625	288773	1.625	289778	1.625	327484	1.625	302860	1.625	315979
1.633	581245	1.633	294668	1.632	282744	1.632	335593	1.632	286305	1.632	304713	1.632	328106	1.632	300414	1.632	323197
1.64	580622	1.64	296185	1.64	276327	1.64	325280	1.64	290135	1.64	300726	1.64	316866	1.64	292306	1.64	327565
1.647	588267	1.647	299353	1.647	278412	1.647	333240	1.647	295172	1.647	301456	1.647	321368	1.647	294557	1.647	323324
1.654	568064	1.654	302731	1.654	275559	1.654	330234	1.654	290357	1.654	289100	1.654	324968	1.654	291006	1.654	323162
1.662	575834	1.662	302086	1.662	285007	1.662	324672	1.662	287160	1.662	303881	1.662	320756	1.662	293920	1.662	325332
1.669	576655	1.669	298264	1.669	273942	1.669	328033	1.669	279810	1.669	298063	1.669	321693	1.669	290480	1.669	325174
1.676	573306	1.676	295395	1.676	277439	1.676	325412	1.676	290256	1.676	286232	1.676	327964	1.676	294317	1.676	323664
1.684	582888	1.684	299910	1.683	278637	1.683	340795	1.683	284770	1.684	296141	1.683	324486	1.684	297957	1.683	325115
1.691	581498	1.691	292349	1.691	283903	1.691	331561	1.691	293001	1.691	296427	1.691	319430	1.691	291973	1.691	329499
1.698	578303	1.698	295110	1.698	277840	1.698	324361	1.698	296083	1.698	293882	1.698	337384	1.698	300058	1.698	328231
1.706	577585	1.705	291614	1.705	280116	1.705	333232	1.705	288463	1.705	296045	1.705	320792	1.705	289649	1.705	328145
1.713	581022	1.713	294860	1.713	275412	1.713	329877	1.713	286226	1.713	298139	1.713	324328	1.713	289248	1.713	331220
1.72	567886	1.72	297812	1.72	286766	1.72	341988	1.72	290437	1.72	291978	1.72	325913	1.72	286075	1.72	333528
1.727	569353	1.727	297437	1.727	282423	1.727	336648	1.727	289779	1.727	298888	1.727	326984	1.727	289048	1.727	330879
1.735	588721	1.735	293856	1.735	278560	1.734	336524	1.735	284454	1.735	293036	1.735	324282	1.735	287369	1.734	319786
1.742	576841	1.742	299957	1.742	276708	1.742	335179	1.742	287851	1.742	291948	1.742	325709	1.742	302675	1.742	324272
1.749	578094	1.749	296531	1.749	278092	1.749	335949	1.749	285586	1.749	290694	1.749	319956	1.749	295234	1.749	321444
1.757	561315	1.757	299591	1.756	286047	1.756	335661	1.756	297129	1.757	296032	1.756	327335	1.756	288122	1.756	324778
1.764	564923	1.764	296572	1.764	276550	1.764	341075	1.764	286183	1.764	300048	1.764	327638	1.764	283853	1.764	333402
1.771	567957	1.771	290574	1.771	283202	1.771	344996	1.771	283471	1.771	295481	1.771	327153	1.771	306110	1.771	323728
1.779	559796	1.778	295133	1.778	280320	1.778	340312	1.778	289770	1.778	305101	1.778	330434	1.778	294228	1.778	322279
1.786	569858	1.786	287078	1.786	285540	1.786	338287	1.786	288508	1.786	306035	1.786	322066	1.786	294431	1.786	328291
1.793	580097	1.793	296802	1.793	276890	1.793	343788	1.793	294143	1.793	301400	1.793	333331	1.793	290643	1.793	325529
1.8	568134	1.8	299347	1.8	276870	1.8	336876	1.8	283515	1.8	310731	1.8	328977	1.8	291314	1.8	321966
1.808	580297	1.808	298781	1.808	289842	1.807	347876	1.808	290707	1.808	299872	1.807	328051	1.808	296627	1.807	332656
1.815	581075	1.815	308851	1.815	284361	1.815	345766	1.815	290499	1.815	301531	1.815	332931	1.815	297793	1.815	332463
1.822	581649	1.822	300695	1.822	284408	1.822	335694	1.822	291462	1.822	301137	1.822	335397	1.822	291785	1.822	336312
1.83	587853	1.83	307736	1.829	285386	1.829	346963	1.829	292415	1.83	302358	1.829	349681	1.829	294708	1.829	332522
1.837	589213	1.837	302344	1.837	291767	1.837	354010	1.837	299219	1.837	302502	1.837	342572	1.837	297324	1.837	337847
1.844	591959	1.844	304672	1.844	291359	1.844	352684	1.844	300795	1.844	304595	1.844	336992	1.844	295726	1.844	336990
1.851	592660	1.851	309616	1.851	288229	1.851	364098	1.851	308361	1.851	310869	1.851	340061	1.851	295812	1.851	346185
1.859	591302	1.859	311194	1.859	291827	1.859	354070	1.859	295784	1.859	306511	1.859	342538	1.859	294752	1.859	336929
1.866	593405	1.866	312933	1.866	305366	1.866	362303	1.866	304346	1.866	313336	1.866	343632	1.866	302869	1.866	343190
1.873	590865	1.873	315923	1.873	301382	1.873	361302	1.873	309838	1.873	319593	1.873	349998	1.873	309331	1.873	354004
1.881	617422	1.881	315784	1.88	296703	1.88	379119	1.88	303261	1.881	312033	1.88	337576	1.881	314230	1.88	347058
1.888	611336	1.888	319088	1.888	291673	1.888	369310	1.888	310477	1.888	318962	1.888	351596	1.888	309002	1.888	355937
1.895	624852	1.895	315516	1.895	301429	1.895	384152	1.895	312192	1.895	327214	1.895	352764	1.895	304046	1.895	362585
1.903	620904	1.903	322933	1.902	294434	1.902	388685	1.902	316656	1.902	321010	1.902	364032	1.902	311441	1.902	360073
1.91	630155	1.91	327311	1.91	317381	1.91	383379	1.91	324454	1.91	338475	1.91	358918	1.91	319174	1.91	355706
1.917	631739	1.917	337576	1.917	312031	1.917	387559	1.917	330125	1.917	329305	1.917	361343	1.917	330585	1.917	375695
1.924	643251	1.924	345564	1.924	301367	1.924	394575	1.924	330963	1.924	339223	1.924	371177	1.924	330981	1.924	365799
1.932	648401	1.932	342697	1.932	325917	1.932	395033	1.932	334149	1.932	332037	1.932	389274	1.932	329343	1.932	375340
1.939	652443	1.939	352025	1.939	315256	1.939	421121	1.939	338507	1.939	345827	1.939	373660	1.939	332977	1.939	377727
1.946	672574	1.946	350247	1.946	321453	1.946	417473	1.946	342900	1.946	354780	1.946	387748	1.946	330303	1.946	379000
1.954	670171	1.954	353203	1.953	330970	1.953	421334	1.953	355707	1.954	356695	1.953	399970	1.954	344413	1.953	393377
1.961	677614	1.961	359951	1.961	325750	1.961	433297	1.961	363158	1.961	364449	1.961	393901	1.961	348170	1.961	387601
1.968	688796	1.968	369829	1.968	338431	1.968	426713	1.968	366809	1.968	358096	1.968	408232	1.968	351805	1.968	410017
1.976	697928	1.975	376126	1.975	337804	1.975	448551	1.975	374615	1.975	377121	1.975	409013	1.975	355509	1.975	404660
1.983	703664	1.983	375751	1.983	350577	1.983	456818	1.983	372151	1.983	376907	1.983	413545	1.983	356392	1.983	414700
1.99	708375	1.99	383315	1.99	356116	1.99	464850	1.99	388852	1.99	386458	1.99	420669	1.99	371736	1.99	424029
1.997	734787	1.997	381372	1.997	358684	1.997	470151	1.997	387074	1.997	396568	1.997	428902	1.997	381360	1.997	426342
2.005	757096	2.005	405329	2.005	374128	2.004	486373	2.005	410014	2.005	403328	2.005	441905	2.005	395308	2.004	437525
2.012	770890	2.012	407918	2.012	387392	2.012	496439	2.012	417040	2.012	411465	2.012	444081	2.012	398806	2.012	445864
2.019	781780	2.019	415209	2.019	387100	2.019	501019	2.019	421403	2.019	416500	2.019	454977	2.019	395457	2.019	464134
2.027	761823	2.027	431896	2.026	401597	2.026	509647	2.026	419958	2.027	424879	2.026	470317	2.026	406186	2.026	455483
2.034	800294	2.034	436869	2.034	389920	2.034	511269	2.034	435872	2.034	443813	2.034	484759	2.034	423013	2.034	481285
2.041	806578	2.041	439314	2.041	414310	2.041	529241	2.041	454974	2.041	443906	2.041	481062	2.041	427684	2.041	465764
2.049	804671	2.048	444901	2.048	423071	2.048	549390	2.048	470473	2.048	449005	2.048	483572	2.048	431988	2.048	494743
2.056	825933	2.056	452853	2.056	437605	2.056	558577	2.056	476257	2.056	472352	2.056	500021	2.056	434368	2.056	495423
2.063	849388	2.063	460548	2.063	448511	2.063	556247	2.063	485849	2.063	474836	2.063	514922	2.063	455638	2.063	503079
2.07	873864	2.07	477018	2.07	455641	2.07	571403	2.07	500417	2.07	483202	2.07	523074	2.07	451010	2.07	523434
2.078	867779	2.078	479609	2.078	461492	2.077	572988	2.078	494667	2.078	503982	2.077	528667	2.078	481818	2.077	535688
2.085	890455	2.085	492501	2.085	473283	2.085	593297	2.085	510067	2.085	501981	2.085	551662	2.085	482564	2.085	546631
2.092	905776	2.092	491346	2.092	507271	2.092	598581	2.092	517806	2.092	516830	2.092	565849	2.092	491320	2.092	546642
2.1	918429	2.1	509543	2.099	491514	2.099	606227	2.099	535688	2.1	523365	2.099	561898	2.099	504074	2.099	564877
2.107	914235	2.107	518298	2.107	517834	2.107	614692	2.107	543288	2.107	552481	2.107	566116	2.107	525846	2.107	568039
2.114	935582	2.114	531180	2.114	517792	2.114	623382	2.114	554478	2.114	548753	2.114	588035	2.114	530946	2.114	582310
2.121	951760	2.121	552461	2.121	549429	2.121	629963	2.121	568160	2.121	563184	2.121	584835	2.121	538337	2.121	593328
2.129	967995	2.129	547899	2.129	550471	2.129	653441	2.129	563235	2.129	574580	2.129	602591	2.129	554310	2.129	604139
2.136	971502	2.136	560130	2.136	567122	2.136	652974	2.136	577289	2.136	581925	2.136	614499	2.136	558590	2.136	615074
2.143	989390	2.143	568151	2.143	577858	2.143	662851	2.143	593243	2.143	586970	2.143	632360	2.143	583440	2.143	614693
2.151	999625	2.151	574048	2.15	609836	2.15	688825	2.15	601391	2.151	593754	2.15	648145	2.151	582263	2.15	634650
2.158	1015410	2.158	594678	2.158	611115	2.158	671882	2.158	622996	2.158	611623	2.158	644373	2.158	589277	2.158	635954
2.165	1036576	2.165	601155	2.165	633098	2.165	701155	2.165	632028	2.165	627519	2.165	659975	2.165	596141	2.165	647816
2.173	1052604	2.173	601940	2.172	639366	2.172	715261	2.172	654260	2.172	624559	2.172	665884	2.172	620011	2.172	659898
2.18	1061862	2.18	614790	2.18	647458	2.18	722638	2.18	653153	2.18	636365	2.18	689478	2.18	614240	2.18	661551
2.187	1055319	2.187	625416	2.187	671844	2.187	724127	2.187	669039	2.187	661559	2.187	695356	2.187	614137	2.187	678830
2.194	1077235	2.194	632221	2.194	680829	2.194	738934	2.194	678565	2.194	655911	2.194	716356	2.194	637388	2.194	681466
2.202	1087096	2.202	650672	2.202	697121	2.202	751157	2.202	691864	2.202	678469	2.202	717604	2.202	651905	2.202	699745
2.209	1121657	2.209	661141	2.209	690377	2.209	762037	2.209	711744	2.209	689961	2.209	730564	2.209	636373	2.209	718534
2.216	1120628	2.216	667430	2.216	723048	2.216	762364	2.216	715203	2.216	690414	2.216	733247	2.216	666085	2.216	712606
2.224	1137023	2.224	671821	2.223	728841	2.223	785783	2.223	733283	2.224	708514	2.223	760626	2.224	660874	2.223	736760
2.231	1155836	2.231	695772	2.231	734893	2.231	786792	2.231	741473	2.231	715220	2.231	773238	2.231	668309	2.231	752196
2.238	1155937	2.238	701539	2.238	742993	2.238	794634	2.238	752984	2.238	725923	2.238	770422	2.238	685436	2.238	743013
2.246	1175161	2.246	717867	2.245	768773	2.245	801475	2.245	760727	2.245	742848	2.245	786482	2.245	690973	2.245	758912
2.253	1177894	2.253	718778	2.253	795304	2.253	821098	2.253	781631	2.253	748989	2.253	801956	2.253	710908	2.253	772757
2.26	1186168	2.26	729110	2.26	799210	2.26	824239	2.26	769761	2.26	760110	2.26	815539	2.26	719731	2.26	778031
2.267	1212424	2.267	732954	2.267	809504	2.267	851777	2.267	801657	2.267	783324	2.267	829352	2.267	725804	2.267	783947
2.275	1232952	2.275	738698	2.275	822740	2.274	838225	2.275	809111	2.275	794371	2.275	814650	2.275	748930	2.274	798228
2.282	1231685	2.282	749192	2.282	839914	2.282	853043	2.282	812461	2.282	795346	2.282	830209	2.282	745427	2.282	800014
2.289	1243039	2.289	760638	2.289	851056	2.289	867756	2.289	817801	2.289	808732	2.289	846425	2.289	761469	2.289	816697
2.297	1241174	2.297	770364	2.296	853573	2.296	855005	2.296	835214	2.297	829331	2.296	841180	2.297	792591	2.296	807087
2.304	1263203	2.304	771036	2.304	880832	2.304	860778	2.304	846056	2.304	838468	2.304	875365	2.304	793597	2.304	812196
2.311	1293863	2.311	774030	2.311	870000	2.311	885188	2.311	843084	2.311	842229	2.311	880958	2.311	811750	2.311	829600
2.319	1306240	2.318	788171	2.318	889635	2.318	886931	2.318	847432	2.318	867994	2.318	882796	2.318	814560	2.318	850856
2.326	1281583	2.326	828462	2.326	904704	2.326	889497	2.326	846602	2.326	847526	2.326	898628	2.326	808596	2.326	868298
2.333	1299531	2.333	820422	2.333	906010	2.333	893216	2.333	847433	2.333	869903	2.333	888510	2.333	808111	2.333	855812
2.34	1333316	2.34	849336	2.34	925923	2.34	889891	2.34	848269	2.34	886959	2.34	894981	2.34	838018	2.34	858370
2.348	1323352	2.348	823826	2.348	930236	2.347	908432	2.348	856352	2.348	890778	2.347	894002	2.348	830117	2.347	877599
2.355	1341440	2.355	840577	2.355	948174	2.355	903041	2.355	870068	2.355	914671	2.355	907826	2.355	836538	2.355	878668
2.362	1352888	2.362	851686	2.362	955637	2.362	910761	2.362	859512	2.362	903609	2.362	919106	2.362	844243	2.362	879678
2.37	1334053	2.37	846232	2.369	960816	2.369	931230	2.369	858641	2.37	934250	2.369	928002	2.369	854969	2.369	901999
2.377	1358481	2.377	858365	2.377	975551	2.377	950612	2.377	855359	2.377	943933	2.377	925050	2.377	862256	2.377	897044
2.384	1354837	2.384	880425	2.384	967815	2.384	939158	2.384	861922	2.384	941517	2.384	950839	2.384	867738	2.384	899884
2.391	1358251	2.391	875771	2.391	967648	2.391	955897	2.391	859512	2.391	944684	2.391	947933	2.391	872832	2.391	904550
2.399	1373166	2.399	865728	2.399	992062	2.399	939819	2.399	871148	2.399	934111	2.399	952032	2.399	865907	2.399	930635
2.406	1371178	2.406	868194	2.406	993442	2.406	964063	2.406	870065	2.406	948864	2.406	961711	2.406	873097	2.406	928438
2.413	1383947	2.413	875379	2.413	984915	2.413	983630	2.413	883687	2.413	944096	2.413	985993	2.413	885321	2.413	938316
2.421	1402667	2.421	887845	2.42	985047	2.42	980227	2.42	872527	2.421	972885	2.42	983195	2.421	892017	2.42	930963
2.428	1407768	2.428	894197	2.428	981516	2.428	998232	2.428	898901	2.428	967155	2.428	987598	2.428	899028	2.428	964980
2.435	1417574	2.435	898505	2.435	992111	2.435	1008499	2.435	898212	2.435	984565	2.435	977541	2.435	888902	2.435	966518
2.443	1453224	2.443	916356	2.442	1000365	2.442	1012962	2.442	917256	2.443	984472	2.442	990944	2.442	884088	2.442	973633
2.45	1455109	2.45	924836	2.45	986636	2.45	1020169	2.45	922114	2.45	995013	2.45	986623	2.45	917929	2.45	980481
2.457	1440374	2.457	925229	2.457	1012508	2.457	1028351	2.457	937898	2.457	1014723	2.457	1009416	2.457	916349	2.457	991624
2.464	1447076	2.464	941621	2.464	1029796	2.464	1053924	2.464	947261	2.464	1007262	2.464	1000167	2.464	924885	2.464	1017923
2.472	1447009	2.472	940006	2.472	1014848	2.472	1050097	2.472	934758	2.472	1016279	2.472	1004469	2.472	940000	2.472	1016700
2.479	1457286	2.479	963458	2.479	1039380	2.479	1048874	2.479	952847	2.479	1038779	2.479	1012897	2.479	966058	2.479	1034196
2.486	1450742	2.486	983480	2.486	1032413	2.486	1057333	2.486	939312	2.486	1036225	2.486	1015256	2.486	961907	2.486	1052848
2.494	1494202	2.494	980480	2.493	1037408	2.493	1057671	2.493	953387	2.494	1064565	2.493	1028173	2.494	990400	2.493	1068298
2.501	1484920	2.501	993348	2.501	1042589	2.501	1052141	2.501	966480	2.501	1065799	2.501	1036746	2.501	987671	2.501	1078314
2.508	1489511	2.508	999482	2.508	1050751	2.508	1053060	2.508	955444	2.508	1069544	2.508	1031237	2.508	988579	2.508	1084331
2.516	1472748	2.516	1025716	2.515	1045951	2.515	1057032	2.515	955746	2.515	1080801	2.515	1048672	2.515	1020692	2.515	1110682
2.523	1523960	2.523	1026807	2.523	1048656	2.523	1035951	2.523	972484	2.523	1089722	2.523	1047916	2.523	1018443	2.523	1111007
2.53	1492208	2.53	1029281	2.53	1047561	2.53	1031703	2.53	964950	2.53	1115161	2.53	1050591	2.53	1034907	2.53	1118952
2.537	1515241	2.537	1041866	2.537	1051775	2.537	1012601	2.537	959182	2.537	1103600	2.537	1056884	2.537	1063666	2.537	1124720
2.545	1526067	2.545	1066041	2.545	1055147	2.545	1019296	2.545	965561	2.545	1108076	2.545	1065699	2.545	1050541	2.544	1136961
2.552	1501908	2.552	1049158	2.552	1057851	2.552	1016171	2.552	956489	2.552	1125347	2.552	1058733	2.552	1039896	2.552	1149627
2.559	1495915	2.559	1053514	2.559	1080238	2.559	1002525	2.559	958491	2.559	1130547	2.559	1040683	2.559	1061100	2.559	1144290
2.567	1520617	2.567	1065584	2.566	1093403	2.566	1014303	2.566	948467	2.567	1130223	2.566	1049217	2.567	1067682	2.566	1134312
2.574	1489922	2.574	1047805	2.574	1101461	2.574	1017148	2.574	924245	2.574	1142622	2.574	1074032	2.574	1075877	2.574	1122274
2.581	1500406	2.581	1058998	2.581	1102110	2.581	1013893	2.581	934951	2.581	1154127	2.581	1049681	2.581	1062616	2.581	1121243
2.589	1502332	2.588	1049030	2.588	1132117	2.588	1018287	2.588	918587	2.588	1147003	2.588	1064028	2.588	1054676	2.588	1134448
2.596	1479066	2.596	1056374	2.596	1131353	2.596	998626	2.596	910987	2.596	1159139	2.596	1041955	2.596	1060914	2.596	1131169
2.603	1489504	2.603	1049786	2.603	1144405	2.603	1024495	2.603	926760	2.603	1142677	2.603	1080371	2.603	1050822	2.603	1127343
2.61	1498074	2.61	1036768	2.61	1150005	2.61	1025162	2.61	945210	2.61	1167941	2.61	1071965	2.61	1050711	2.61	1123467
2.618	1496042	2.618	1043702	2.618	1167883	2.617	1019348	2.618	941532	2.618	1176511	2.617	1084369	2.618	1047479	2.617	1125244
2.625	1490286	2.625	1035063	2.625	1177883	2.625	1015939	2.625	948783	2.625	1175261	2.625	1105507	2.625	1051762	2.625	1149832
2.632	1509455	2.632	1046034	2.632	1188775	2.632	1028703	2.632	945588	2.632	1155199	2.632	1106349	2.632	1056141	2.632	1133177
2.64	1483583	2.64	1040519	2.639	1191079	2.639	1032017	2.639	941985	2.64	1171301	2.639	1124824	2.639	1035635	2.639	1146386
2.647	1524810	2.647	1042671	2.647	1200622	2.647	1040108	2.647	949699	2.647	1173087	2.647	1152924	2.647	1036612	2.647	1140765
2.654	1524154	2.654	1031698	2.654	1190827	2.654	1050775	2.654	959396	2.654	1191768	2.654	1165992	2.654	1019317	2.654	1122320
2.661	1512018	2.661	1042937	2.661	1200180	2.661	1053255	2.661	967901	2.661	1190302	2.661	1176488	2.661	1022051	2.661	1142559
2.669	1526762	2.669	1057602	2.669	1207380	2.669	1060452	2.669	957747	2.669	1184061	2.669	1197785	2.669	1011696	2.669	1139271
2.676	1539981	2.676	1043127	2.676	1214524	2.676	1079959	2.676	951848	2.676	1182253	2.676	1218696	2.676	998350	2.676	1123401
2.683	1549895	2.683	1024590	2.683	1201796	2.683	1095980	2.683	971568	2.683	1168825	2.683	1202810	2.683	1017302	2.683	1135293
2.691	1537163	2.691	1045195	2.69	1211897	2.69	1091167	2.69	946877	2.691	1156017	2.69	1208666	2.691	1006948	2.69	1130556
2.698	1550335	2.698	1017568	2.698	1203522	2.698	1120809	2.698	946855	2.698	1137689	2.698	1230715	2.698	985894	2.698	1127745
2.705	1517110	2.705	1022710	2.705	1202415	2.705	1131271	2.705	972500	2.705	1149836	2.705	1213327	2.705	1003169	2.705	1133073
2.713	1524370	2.713	1016424	2.712	1198584	2.712	1125480	2.712	961425	2.712	1143255	2.712	1246187	2.712	982697	2.712	1131031
2.72	1522865	2.72	1041975	2.72	1200362	2.72	1130206	2.72	972286	2.72	1131160	2.72	1207457	2.72	986509	2.72	1115226
2.727	1508674	2.727	1041266	2.727	1196776	2.727	1116551	2.727	976899	2.727	1125656	2.727	1208348	2.727	976614	2.727	1121921
2.734	1482893	2.734	1066771	2.734	1185582	2.734	1123368	2.734	983258	2.734	1131998	2.734	1223319	2.734	987705	2.734	1158069
2.742	1516436	2.742	1048606	2.742	1178659	2.742	1118380	2.742	996853	2.742	1144351	2.742	1214058	2.742	989524	2.742	1138633
2.749	1488787	2.749	1080099	2.749	1172865	2.749	1114868	2.749	1028897	2.749	1129318	2.749	1231081	2.749	970499	2.749	1141024
2.756	1474035	2.756	1065837	2.756	1202256	2.756	1113713	2.756	1056051	2.756	1111378	2.756	1226329	2.756	982509	2.756	1154746
2.764	1477171	2.764	1088940	2.763	1191243	2.763	1099466	2.763	1084349	2.764	1118346	2.763	1209160	2.764	984031	2.763	1153483
2.771	1485073	2.771	1094105	2.771	1180620	2.771	1108150	2.771	1106382	2.771	1121908	2.771	1209867	2.771	995266	2.771	1149376
2.778	1480084	2.778	1090335	2.778	1175289	2.778	1083533	2.778	1097890	2.778	1140834	2.778	1207477	2.778	960499	2.778	1164028
2.786	1465223	2.786	1106610	2.785	1167762	2.785	1074294	2.785	1104724	2.785	1158603	2.785	1185711	2.785	977928	2.785	1161124
2.793	1437045	2.793	1083413	2.793	1154253	2.793	1073764	2.793	1092355	2.793	1173551	2.793	1191346	2.793	957769	2.793	1155260
2.8	1436599	2.8	1098069	2.8	1168757	2.8	1046237	2.8	1101073	2.8	1180692	2.8	1178151	2.8	964350	2.8	1157280
2.807	1439011	2.807	1098873	2.807	1166876	2.807	1038670	2.807	1067750	2.807	1179369	2.807	1174511	2.807	961699	2.807	1161719
2.815	1432077	2.815	1087574	2.815	1156100	2.815	1046474	2.815	1056056	2.815	1187248	2.815	1190557	2.815	963207	2.815	1136867
2.822	1410546	2.822	1064262	2.822	1155200	2.822	1037080	2.822	1065614	2.822	1192678	2.822	1181446	2.822	981089	2.822	1144919
2.829	1412407	2.829	1086004	2.829	1151352	2.829	1033245	2.829	1042122	2.829	1184861	2.829	1181707	2.829	989357	2.829	1110150
2.837	1387308	2.837	1042850	2.836	1139502	2.836	1026795	2.836	1031853	2.837	1203048	2.836	1157221	2.837	1030917	2.836	1116796
2.844	1367024	2.844	1066648	2.844	1138232	2.844	1009179	2.844	1019116	2.844	1184690	2.844	1162413	2.844	1051545	2.844	1107272
2.851	1387431	2.851	1046440	2.851	1144975	2.851	1024900	2.851	1010428	2.851	1184054	2.851	1161406	2.851	1048212	2.851	1118169
2.859	1358424	2.858	1054783	2.858	1134866	2.858	1008607	2.858	983127	2.858	1173965	2.858	1149070	2.858	1074296	2.858	1115407
2.866	1350395	2.866	1040598	2.866	1127679	2.866	1003740	2.866	986970	2.866	1150159	2.866	1155000	2.866	1090464	2.866	1101761
2.873	1345557	2.873	1028961	2.873	1127630	2.873	995838	2.873	976094	2.873	1161112	2.873	1159370	2.873	1079800	2.873	1090937
2.88	1322885	2.88	1034495	2.88	1122031	2.88	1000177	2.88	987346	2.88	1141089	2.88	1135115	2.88	1063384	2.88	1085874
2.888	1309231	2.888	1025471	2.888	1136161	2.887	977135	2.888	971310	2.888	1141432	2.887	1116232	2.888	1060534	2.887	1084206
2.895	1293745	2.895	1018258	2.895	1128445	2.895	979181	2.895	973548	2.895	1136184	2.895	1128040	2.895	1048064	2.895	1073261
2.902	1288711	2.902	996936	2.902	1109508	2.902	961301	2.902	952674	2.902	1130739	2.902	1116962	2.902	1030573	2.902	1062572
2.91	1273113	2.91	1022688	2.909	1112956	2.909	954055	2.909	941071	2.91	1119282	2.909	1126132	2.909	1019515	2.909	1065763
2.917	1270884	2.917	995170	2.917	1105248	2.917	945254	2.917	950909	2.917	1114179	2.917	1118421	2.917	1013030	2.917	1052230
2.924	1238161	2.924	976501	2.924	1113135	2.924	943906	2.924	930175	2.924	1093469	2.924	1088077	2.924	980000	2.924	1041948
2.932	1224637	2.931	991530	2.931	1081335	2.931	943639	2.931	938228	2.931	1102314	2.931	1091114	2.931	990037	2.931	1022223
2.939	1202019	2.939	986051	2.939	1097344	2.939	909230	2.939	922124	2.939	1094741	2.939	1057478	2.939	967706	2.939	1026859
2.946	1212654	2.946	972577	2.946	1064693	2.946	911149	2.946	905247	2.946	1087193	2.946	1083496	2.946	965253	2.946	1019899
2.953	1209123	2.953	960361	2.953	1079334	2.953	896328	2.953	903447	2.953	1076006	2.953	1058571	2.953	954412	2.953	1016828
2.961	1192028	2.961	946540	2.961	1082538	2.96	888207	2.96	904056	2.961	1059835	2.96	1039001	2.961	935263	2.96	1014165
2.968	1158435	2.968	951774	2.968	1079672	2.968	893040	2.968	892021	2.968	1070630	2.968	1034021	2.968	912270	2.968	987701
2.975	1181484	2.975	931577	2.975	1052343	2.975	879285	2.975	881420	2.975	1050384	2.975	1040787	2.975	908567	2.975	978615
2.983	1146949	2.983	922010	2.982	1053332	2.982	862788	2.982	878854	2.982	1033638	2.982	1035198	2.982	905716	2.982	997119
2.99	1125150	2.99	919684	2.99	1058298	2.99	878315	2.99	861522	2.99	1033645	2.99	1015814	2.99	905160	2.99	978723
2.997	1122850	2.997	901546	2.997	1032536	2.997	833266	2.997	856744	2.997	1025901	2.997	1010400	2.997	891384	2.997	966060
3.004	1099901	3.004	891203	3.004	1044014	3.004	835432	3.004	843923	3.004	1011069	3.004	988239	3.004	879732	3.004	955130
3.012	1102635	3.012	899481	3.012	1044411	3.012	841043	3.012	845002	3.012	1008473	3.012	984236	3.012	879469	3.012	959194
3.019	1095511	3.019	891244	3.019	1029965	3.019	826335	3.019	822268	3.019	997293	3.019	993235	3.019	877715	3.019	940359
3.026	1052174	3.026	881453	3.026	1010573	3.026	812084	3.026	812418	3.026	993630	3.026	972703	3.026	847519	3.026	905402
3.034	1062642	3.034	880770	3.033	1008128	3.033	811261	3.033	814719	3.034	968496	3.033	951266	3.034	854986	3.033	916259
3.041	1046814	3.041	875214	3.041	1019297	3.041	808911	3.041	823921	3.041	976542	3.041	945731	3.041	834042	3.041	922092
3.048	1034419	3.048	854646	3.048	1012059	3.048	795937	3.048	805790	3.048	949416	3.048	950739	3.048	832060	3.048	890092
3.056	1026549	3.056	861602	3.055	981213	3.055	782237	3.055	802856	3.055	951997	3.055	935048	3.055	824409	3.055	876779
3.063	1021228	3.063	824546	3.063	993722	3.063	772299	3.063	785047	3.063	934924	3.063	928842	3.063	812817	3.063	882168
3.07	992874	3.07	846219	3.07	969098	3.07	761783	3.07	782104	3.07	937589	3.07	913260	3.07	807761	3.07	873157
3.077	976243	3.077	827183	3.077	964714	3.077	759030	3.077	767958	3.077	929043	3.077	908287	3.077	789747	3.077	870880
3.085	981969	3.085	806485	3.085	970368	3.085	754553	3.085	756424	3.085	917601	3.085	903576	3.085	782218	3.085	867277
3.092	948242	3.092	810570	3.092	958482	3.092	732078	3.092	764559	3.092	901962	3.092	890380	3.092	770129	3.092	853801
3.099	975367	3.099	810203	3.099	950997	3.099	733550	3.099	731341	3.099	885527	3.099	872545	3.099	772156	3.099	839892
3.107	942034	3.107	812730	3.106	947671	3.106	722177	3.106	728255	3.107	882652	3.106	869801	3.107	761460	3.106	829147
3.114	941235	3.114	778930	3.114	946085	3.114	719867	3.114	720906	3.114	860194	3.114	852951	3.114	758203	3.114	810855
3.121	926516	3.121	777714	3.121	936728	3.121	696579	3.121	728175	3.121	867003	3.121	857959	3.121	747564	3.121	807135
3.129	922114	3.128	775381	3.128	945277	3.128	704743	3.128	720400	3.128	862791	3.128	840704	3.128	740547	3.128	795593
3.136	904807	3.136	750810	3.136	942696	3.136	690018	3.136	718269	3.136	838436	3.136	856679	3.136	721230	3.136	806977
3.143	895856	3.143	734688	3.143	929990	3.143	676915	3.143	700207	3.143	839583	3.143	826738	3.143	741500	3.143	774525
3.15	895945	3.15	738147	3.15	939058	3.15	678815	3.15	697521	3.15	831996	3.15	818393	3.15	718535	3.15	771269
3.158	889350	3.158	727546	3.158	942338	3.157	658155	3.158	691749	3.158	815706	3.158	805690	3.158	720648	3.157	744550
3.165	871644	3.165	722290	3.165	917998	3.165	669389	3.165	675293	3.165	802267	3.165	801379	3.165	688744	3.165	767169
3.172	860811	3.172	710877	3.172	930103	3.172	672199	3.172	681583	3.172	799949	3.172	788436	3.172	689844	3.172	742823
3.18	871435	3.18	706872	3.179	926304	3.179	641462	3.179	675876	3.18	786343	3.179	784731	3.179	679549	3.179	737851
3.187	848421	3.187	685788	3.187	925684	3.187	641617	3.187	661005	3.187	771185	3.187	769330	3.187	680477	3.187	726781
3.194	852904	3.194	677813	3.194	926313	3.194	642542	3.194	642265	3.194	765515	3.194	763535	3.194	673069	3.194	718569
3.202	857147	3.201	675500	3.201	905435	3.201	632474	3.201	650747	3.201	754765	3.201	764393	3.201	669785	3.201	704830
3.209	835051	3.209	659754	3.209	895676	3.209	628730	3.209	640648	3.209	750896	3.209	757664	3.209	655660	3.209	710209
3.216	816372	3.216	657443	3.216	873086	3.216	611959	3.216	640887	3.216	745030	3.216	729475	3.216	652412	3.216	707060
3.223	816072	3.223	646764	3.223	849287	3.223	598805	3.223	633254	3.223	735760	3.223	747034	3.223	637136	3.223	683416
3.231	803086	3.231	638415	3.231	824027	3.23	608024	3.231	624815	3.231	733443	3.23	735898	3.231	629747	3.23	668470
3.238	791287	3.238	626596	3.238	802469	3.238	609968	3.238	620337	3.238	702030	3.238	734526	3.238	644253	3.238	668607
3.245	778715	3.245	622969	3.245	789676	3.245	592627	3.245	608224	3.245	711629	3.245	708548	3.245	622525	3.245	645328
3.253	766258	3.253	614398	3.252	758465	3.252	581115	3.252	591435	3.253	694287	3.252	714539	3.252	618660	3.252	650255
3.26	732389	3.26	616846	3.26	747210	3.26	577496	3.26	599357	3.26	689706	3.26	697977	3.26	605091	3.26	639546
3.267	725755	3.267	604498	3.267	706596	3.267	574871	3.267	575645	3.267	676611	3.267	708596	3.267	600558	3.267	639892
3.274	698114	3.274	591502	3.274	691232	3.274	572089	3.274	576224	3.274	673888	3.274	698194	3.274	594958	3.274	641198
3.282	673309	3.282	590015	3.282	653398	3.282	561813	3.282	571134	3.282	647466	3.282	704469	3.282	588767	3.282	617977
3.289	640191	3.289	586110	3.289	616078	3.289	564750	3.289	573730	3.289	648311	3.289	696121	3.289	594713	3.289	613006
3.296	620152	3.296	577905	3.296	588828	3.296	546115	3.296	562805	3.296	638333	3.296	687071	3.296	574040	3.296	612905
3.304	595594	3.304	577487	3.303	555282	3.303	554979	3.303	545550	3.304	631808	3.303	682777	3.304	578056	3.303	601779
3.311	559664	3.311	565228	3.311	518065	3.311	554330	3.311	550761	3.311	627448	3.311	688337	3.311	569478	3.311	592708
3.318	535962	3.318	565014	3.318	480834	3.318	542602	3.318	544056	3.318	613282	3.318	681551	3.318	570038	3.318	593549
3.326	504717	3.326	561938	3.325	477053	3.325	554500	3.325	539493	3.325	615281	3.325	666780	3.325	557540	3.325	588191
3.333	478903	3.333	579537	3.333	452822	3.333	554360	3.333	540788	3.333	616637	3.333	664947	3.333	561892	3.333	579684
3.34	456726	3.34	563325	3.34	431203	3.34	546752	3.34	534244	3.34	598261	3.34	651096	3.34	557817	3.34	575715
3.347	460966	3.347	555014	3.347	413948	3.347	531920	3.347	537687	3.347	585918	3.347	650886	3.347	557190	3.347	575273
3.355	432336	3.355	560377	3.355	391447	3.355	537484	3.355	527489	3.355	578409	3.355	632447	3.355	558138	3.355	580067
3.362	418688	3.362	554649	3.362	383144	3.362	528052	3.362	531184	3.362	579309	3.362	618314	3.362	563550	3.362	569816
3.369	406445	3.369	563560	3.369	388921	3.369	526351	3.369	537100	3.369	579259	3.369	630663	3.369	546520	3.369	562567
3.377	394194	3.377	562277	3.376	376033	3.376	510959	3.376	550346	3.377	575088	3.376	613678	3.377	528490	3.376	568004
3.384	384996	3.384	562286	3.384	365615	3.384	503139	3.384	540821	3.384	580535	3.384	592545	3.384	539947	3.384	570306
3.391	387054	3.391	553819	3.391	355463	3.391	502331	3.391	540464	3.391	572495	3.391	586111	3.391	531965	3.391	570023
3.399	374682	3.398	556430	3.398	347275	3.398	492608	3.398	539891	3.398	556033	3.398	568803	3.398	536290	3.398	570356
3.406	363582	3.406	546762	3.406	339825	3.406	488340	3.406	534086	3.406	556960	3.406	539627	3.406	541990	3.406	555873
3.413	359831	3.413	535970	3.413	337708	3.413	469720	3.413	533173	3.413	561926	3.413	530154	3.413	541503	3.413	556767
3.42	348276	3.42	526986	3.42	325626	3.42	458319	3.42	531640	3.42	564731	3.42	517889	3.42	540534	3.42	548611
3.428	334018	3.428	539602	3.428	318110	3.427	433027	3.428	532487	3.428	559762	3.428	489756	3.428	546091	3.427	549139
3.435	337934	3.435	517602	3.435	311116	3.435	422630	3.435	539042	3.435	557474	3.435	467252	3.435	557027	3.435	550576
3.442	326374	3.442	490335	3.442	304432	3.442	393592	3.442	514799	3.442	555906	3.442	435014	3.442	548531	3.442	531706
3.45	322187	3.45	484624	3.449	301891	3.449	370729	3.449	520073	3.45	551006	3.449	410466	3.449	549656	3.449	521925
3.457	326086	3.457	470642	3.457	299850	3.457	345065	3.457	524656	3.457	549607	3.457	380420	3.457	560602	3.457	504136
3.464	323911	3.464	454019	3.464	298365	3.464	341029	3.464	507261	3.464	526060	3.464	368792	3.464	550891	3.464	484401
3.472	312634	3.471	424604	3.471	297193	3.471	321602	3.471	492218	3.471	524913	3.471	361638	3.471	566097	3.471	470207
3.479	305676	3.479	411897	3.479	287869	3.479	312213	3.479	472400	3.479	521860	3.479	332400	3.479	549230	3.479	461385
3.486	301078	3.486	397168	3.486	291168	3.486	292016	3.486	459740	3.486	508271	3.486	333092	3.486	556581	3.486	442292
3.493	303865	3.493	377247	3.493	272569	3.493	287207	3.493	429747	3.493	500258	3.493	317496	3.493	559349	3.493	416547
3.501	296904	3.501	358887	3.501	285494	3.5	280018	3.501	405845	3.501	499249	3.5	300917	3.501	561454	3.5	382194
3.508	290081	3.508	348509	3.508	277092	3.508	275863	3.508	375228	3.508	474958	3.508	298678	3.508	549354	3.508	373223
3.515	285006	3.515	330250	3.515	274122	3.515	266552	3.515	345337	3.515	473988	3.515	293739	3.515	548703	3.515	366674
3.523	286454	3.523	316466	3.522	276527	3.522	263781	3.522	325322	3.523	476165	3.522	283895	3.522	525341	3.522	343456
3.53	282434	3.53	311646	3.53	261043	3.53	258331	3.53	313595	3.53	454415	3.53	288567	3.53	537218	3.53	325340
3.537	294149	3.537	292936	3.537	265364	3.537	253373	3.537	282766	3.537	443868	3.537	286747	3.537	533135	3.537	322434
3.544	291023	3.544	286352	3.544	265125	3.544	242149	3.544	274793	3.544	419896	3.544	276330	3.544	534647	3.544	304815
3.552	316536	3.552	265092	3.552	276401	3.552	242138	3.552	266340	3.552	418773	3.552	285006	3.552	519325	3.552	298835
3.559	343250	3.559	262662	3.559	300452	3.559	244340	3.559	259356	3.559	404330	3.559	276110	3.559	512510	3.559	285035
3.566	368746	3.566	260969	3.566	324007	3.566	237385	3.566	251741	3.566	387282	3.566	277241	3.566	503077	3.566	282928
3.574	395322	3.574	257238	3.573	369005	3.573	239643	3.573	242539	3.574	385232	3.573	278248	3.574	501426	3.573	276036
3.581	408947	3.581	256675	3.581	388766	3.581	233653	3.581	246343	3.581	355784	3.581	259595	3.581	484260	3.581	268848
3.588	419250	3.588	251857	3.588	405378	3.588	226696	3.588	242536	3.588	342197	3.588	258615	3.588	474579	3.588	259152
3.596	421315	3.596	251095	3.595	416056	3.595	223889	3.595	245917	3.595	324706	3.595	259512	3.595	450570	3.595	255321
3.603	417261	3.603	248373	3.603	404435	3.603	228733	3.603	226115	3.603	303239	3.603	255822	3.603	440595	3.603	251698
3.61	399722	3.61	244720	3.61	394705	3.61	223436	3.61	239245	3.61	291979	3.61	255416	3.61	407275	3.61	246534
3.617	381695	3.617	240512	3.617	390889	3.617	228234	3.617	227106	3.617	274412	3.617	255857	3.617	384280	3.617	257319
3.625	373302	3.625	241154	3.625	385028	3.625	216478	3.625	228428	3.625	264194	3.625	246621	3.625	351974	3.625	249819
3.632	364423	3.632	231783	3.632	364406	3.632	225628	3.632	223178	3.632	263830	3.632	244684	3.632	329482	3.632	246316
3.639	352278	3.639	233991	3.639	351335	3.639	224786	3.639	218191	3.639	253769	3.639	240310	3.639	305208	3.639	244164
3.647	347115	3.647	227952	3.646	338359	3.646	226441	3.646	223223	3.647	248921	3.646	242690	3.647	279539	3.646	237399
3.654	331148	3.654	226348	3.654	319684	3.654	219730	3.654	215656	3.654	241981	3.654	237324	3.654	261606	3.654	245631
3.661	318787	3.661	224528	3.661	315579	3.661	217667	3.661	221968	3.661	240197	3.661	241836	3.661	246830	3.661	234136
3.669	321096	3.669	224191	3.668	303183	3.668	216076	3.668	221689	3.668	249055	3.668	239980	3.668	242570	3.668	232990
3.676	315882	3.676	225493	3.676	284354	3.676	217287	3.676	215161	3.676	244974	3.676	240011	3.676	233721	3.676	235172
3.683	290162	3.683	220456	3.683	288940	3.683	228171	3.683	211906	3.683	237296	3.683	235742	3.683	226318	3.683	233533
3.69	296305	3.69	220473	3.69	280943	3.69	247565	3.69	213955	3.69	230837	3.69	255278	3.69	229673	3.69	226842
3.698	288141	3.698	215781	3.698	271904	3.697	244189	3.698	211218	3.698	229759	3.698	268235	3.698	228276	3.697	233390
3.705	285000	3.705	218258	3.705	267816	3.705	262447	3.705	210694	3.705	237733	3.705	295106	3.705	219015	3.705	238016
3.712	282124	3.712	211300	3.712	259618	3.712	274876	3.712	198299	3.712	222359	3.712	318598	3.712	221747	3.712	247252
3.72	274817	3.72	213721	3.719	261128	3.719	277751	3.719	210400	3.72	225629	3.719	328093	3.72	218090	3.719	258913
3.727	269463	3.727	215558	3.727	254050	3.727	283982	3.727	207181	3.727	226326	3.727	342610	3.727	218151	3.727	267244
3.734	270642	3.734	215370	3.734	254439	3.734	282313	3.734	204303	3.734	222480	3.734	347686	3.734	211640	3.734	271796
3.742	269947	3.741	222237	3.741	251068	3.741	281905	3.741	200547	3.741	220179	3.741	333349	3.741	211335	3.741	291623
3.749	268156	3.749	229303	3.749	242031	3.749	287846	3.749	201778	3.749	217154	3.749	323630	3.749	212879	3.749	298694
3.756	264093	3.756	239751	3.756	248345	3.756	274041	3.756	200333	3.756	218230	3.756	310777	3.756	211485	3.756	292396
3.763	255415	3.763	245117	3.763	238990	3.763	259472	3.763	197434	3.763	221044	3.763	303116	3.763	209483	3.763	284973
3.771	260483	3.771	260830	3.771	236903	3.77	259744	3.771	198417	3.771	219330	3.77	298787	3.771	209593	3.77	287759
3.778	255914	3.778	262880	3.778	232889	3.778	264843	3.778	198943	3.778	207892	3.778	281446	3.778	207533	3.778	272585
3.785	257177	3.785	270188	3.785	232627	3.785	257179	3.785	202569	3.785	210048	3.785	276680	3.785	205226	3.785	270840
3.793	255596	3.793	284542	3.792	229537	3.792	249522	3.792	210069	3.793	210338	3.792	280893	3.792	203116	3.792	262119
3.8	243346	3.8	274124	3.8	231340	3.8	245121	3.8	214778	3.8	214549	3.8	271179	3.8	205775	3.8	254016
3.807	249769	3.807	277138	3.807	232130	3.807	232974	3.807	219907	3.807	228067	3.807	260543	3.807	201255	3.807	253474
3.814	250025	3.814	270502	3.814	225937	3.814	234507	3.814	229160	3.814	234360	3.814	261169	3.814	207538	3.814	242594
3.822	254278	3.822	258885	3.822	227476	3.822	227261	3.822	251284	3.822	253914	3.822	258717	3.822	194404	3.822	240400
3.829	250521	3.829	251878	3.829	231177	3.829	227733	3.829	264640	3.829	264027	3.829	253208	3.829	193030	3.829	240558
3.836	249407	3.836	239418	3.836	235742	3.836	225722	3.836	273927	3.836	270886	3.836	235969	3.836	203746	3.836	238642
3.844	249879	3.844	239352	3.843	231433	3.843	219661	3.843	267471	3.844	276635	3.843	241904	3.844	199206	3.843	232943
3.851	255812	3.851	242455	3.851	231346	3.851	223793	3.851	262938	3.851	277202	3.851	235714	3.851	204467	3.851	233329
3.858	255722	3.858	235993	3.858	233053	3.858	215825	3.858	264144	3.858	278609	3.858	237041	3.858	197414	3.858	225028
3.866	248478	3.866	228176	3.865	230605	3.865	212468	3.865	259002	3.866	267397	3.865	227608	3.865	196475	3.865	223260
3.873	250831	3.873	225838	3.873	233648	3.873	216338	3.873	246589	3.873	256763	3.873	232658	3.873	199042	3.873	224953
3.88	250252	3.88	223608	3.88	231530	3.88	216282	3.88	252437	3.88	256011	3.88	224593	3.88	198566	3.88	228356
3.887	251478	3.887	219423	3.887	231767	3.887	221207	3.887	237473	3.887	243993	3.887	221635	3.887	195786	3.887	222889
3.895	252730	3.895	219065	3.895	227048	3.895	215202	3.895	230043	3.895	242812	3.895	222736	3.895	195590	3.895	225897
3.902	244052	3.902	211527	3.902	235253	3.902	211990	3.902	225913	3.902	240099	3.902	226422	3.902	196922	3.902	219230
3.909	246871	3.909	219481	3.909	231156	3.909	212974	3.909	228565	3.909	230126	3.909	223768	3.909	192840	3.909	225187
3.917	249598	3.917	211304	3.916	236802	3.916	213756	3.916	223817	3.917	229708	3.916	225599	3.917	190698	3.916	217281
3.924	256248	3.924	201871	3.924	236766	3.924	212969	3.924	217383	3.924	219274	3.924	220719	3.924	193498	3.924	225082
3.931	258511	3.931	199990	3.931	236488	3.931	205424	3.931	215693	3.931	216860	3.931	217083	3.931	188281	3.931	217189
3.939	252358	3.939	207823	3.938	234889	3.938	205709	3.938	211379	3.938	221847	3.938	212653	3.938	188912	3.938	220657
3.946	258046	3.946	211222	3.946	232203	3.946	206279	3.946	204860	3.946	212119	3.946	216494	3.946	199561	3.946	220396
3.953	252706	3.953	206868	3.953	238154	3.953	207804	3.953	200640	3.953	217533	3.953	216061	3.953	213568	3.953	210702
3.96	248379	3.96	209267	3.96	242001	3.96	211692	3.96	209226	3.96	219723	3.96	225960	3.96	226872	3.96	218541
3.968	271382	3.968	212958	3.968	255056	3.968	220105	3.968	207074	3.968	221644	3.968	245104	3.968	239830	3.967	226810
3.975	324207	3.975	243090	3.975	289468	3.975	228705	3.975	239468	3.975	249038	3.975	411420	3.975	271385	3.975	259324
3.982	643843	3.982	490028	3.982	577125	3.982	304219	3.982	403436	3.982	397360	3.982	1444341	3.982	363946	3.982	452000
3.99	2650716	3.99	1946502	3.989	2230874	3.989	788037	3.989	1453031	3.99	1353661	3.989	7311268	3.99	882570	3.989	1715743
3.997	12010586	3.997	9581060	3.997	10305293	3.997	3539441	3.997	6981157	3.997	6829419	3.997	17293682	3.997	3771270	3.997	8485037
4.004	18175066	4.004	17867034	4.004	17968686	4.004	13929252	4.004	17029944	4.004	17061500	4.004	18678122	4.004	14176530	4.004	17678066
4.012	18894420	4.011	18754704	4.011	18773938	4.011	18321270	4.011	18679196	4.011	18685356	4.011	19312186	4.011	18334026	4.011	18686874
4.019	19461014	4.019	19283656	4.019	19298932	4.019	18983298	4.019	19141910	4.019	19217704	4.019	20443362	4.019	18912296	4.019	19241352
4.026	20650932	4.026	20546380	4.026	20435058	4.026	19627506	4.026	19899662	4.026	20256488	4.026	18195746	4.026	19421576	4.026	20385788
4.033	18217152	4.033	18158166	4.033	18164190	4.033	20751694	4.033	20585438	4.033	18150674	4.033	18237524	4.033	20491212	4.033	18145876
4.041	18204368	4.041	18180196	4.041	18134554	4.04	18270192	4.041	18161322	4.041	18162520	4.04	18223138	4.041	18173206	4.04	18164080
4.048	18236382	4.048	18168638	4.048	18154574	4.048	18251662	4.048	18165776	4.048	18145662	4.048	18212090	4.048	18156660	4.048	18170542
4.055	18245572	4.055	18155872	4.055	18158732	4.055	18266424	4.055	18177806	4.055	18154400	4.055	18247312	4.055	18168076	4.055	18166532
4.063	18253368	4.063	18167140	4.062	18181668	4.062	18270856	4.062	20675660	4.063	18126368	4.062	18230212	4.062	18219830	4.062	18186790
4.07	20793266	4.07	20693584	4.07	20632652	4.07	21113322	4.07	20586620	4.07	18169562	4.07	20748546	4.07	20699458	4.07	20620432
4.077	20716388	4.077	20606956	4.077	20430934	4.077	21042022	4.077	20347336	4.077	20532094	4.077	20628084	4.077	20490144	4.077	20565138
4.084	20259700	4.084	20425734	4.084	20053248	4.084	20906364	4.084	19823456	4.084	20312148	4.084	20087094	4.084	20130316	4.084	20329418
4.092	19852578	4.092	19748008	4.092	19502284	4.092	20663552	4.092	19493212	4.092	19902052	4.092	19821954	4.092	19555200	4.092	19778284
4.099	20018812	4.099	19488926	4.099	19266546	4.099	20896282	4.099	19322348	4.099	19518794	4.099	19948910	4.099	19390356	4.099	19781232
4.106	21340752	4.106	19224604	4.106	18930098	4.106	23399348	4.106	19556124	4.106	19397490	4.106	21049754	4.106	19193856	4.106	19738466
4.114	21541304	4.114	19319390	4.113	18887732	4.113	23756940	4.113	19067416	4.114	19740370	4.113	20621550	4.114	19397884	4.113	20713816
4.121	20742718	4.121	18820684	4.121	18354192	4.121	22956282	4.121	18359486	4.121	19344552	4.121	19550056	4.121	18852982	4.121	20110700
4.128	19408030	4.128	18336358	4.128	17808170	4.128	21192708	4.128	17264910	4.128	18728778	4.128	18508138	4.128	18013972	4.128	19129638
4.136	18013224	4.136	17876270	4.135	17019392	4.135	19510398	4.135	16192100	4.136	18128886	4.135	17600726	4.135	16803940	4.135	18096138
4.143	16917208	4.143	17323078	4.143	16269185	4.143	17992350	4.143	15264463	4.143	17469232	4.143	16805324	4.143	15741058	4.143	17104702
4.15	16027051	4.15	16711639	4.15	15508501	4.15	16838304	4.15	14346440	4.15	16749016	4.15	16107791	4.15	14810650	4.15	16252865
4.157	15228172	4.157	16056774	4.157	14686634	4.157	15969725	4.157	13307836	4.157	16072876	4.157	15415142	4.157	13760338	4.157	15469912
4.165	14466486	4.165	15403988	4.165	13860026	4.165	15237762	4.165	12292914	4.165	15341319	4.165	14808334	4.165	12722093	4.165	14746188
4.172	13793214	4.172	14760976	4.172	13075666	4.172	14622900	4.172	11365660	4.172	14662888	4.172	14215792	4.172	11706816	4.172	13976422
4.179	13071641	4.179	14098223	4.179	12343944	4.179	14126582	4.179	10577653	4.179	14029979	4.179	13681733	4.179	10828654	4.179	13363202
4.187	12527494	4.187	13554634	4.186	11741196	4.186	13759925	4.186	9796428	4.187	13484948	4.186	13045521	4.187	10052988	4.186	12805977
4.194	11883322	4.194	13104370	4.194	11235451	4.194	13388477	4.194	9188148	4.194	12911130	4.194	12261411	4.194	9351460	4.194	12137220
4.201	11199049	4.201	12631080	4.201	10805361	4.201	12831924	4.201	8688376	4.201	12193298	4.201	11484285	4.201	8809397	4.201	11386499
4.209	10420977	4.208	11987915	4.208	10355099	4.208	11955019	4.208	8131890	4.208	11390424	4.208	10674535	4.208	8240635	4.208	10435033
4.216	9712099	4.216	11154171	4.216	9667770	4.216	11032967	4.216	7534066	4.216	10556271	4.216	10034547	4.216	7740879	4.216	9765273
4.223	9059437	4.223	10386472	4.223	8948122	4.223	10082941	4.223	6928454	4.223	9870238	4.223	9489105	4.223	7187392	4.223	9056576
4.23	8449838	4.23	9720818	4.23	8230224	4.23	9446216	4.23	6413106	4.23	9266593	4.23	8860721	4.23	6728490	4.23	8510432
4.238	7957394	4.238	9071511	4.238	7592289	4.237	8747453	4.238	5987745	4.238	8744933	4.238	8355479	4.238	6169757	4.237	8092769
4.245	7464099	4.245	8514296	4.245	7073585	4.245	8229437	4.245	5608441	4.245	8269809	4.245	7929366	4.245	5768030	4.245	7610258
4.252	7003035	4.252	8084698	4.252	6623295	4.252	7691676	4.252	5225575	4.252	7839875	4.252	7485521	4.252	5449795	4.252	7210962
4.26	6644979	4.26	7623284	4.259	6233121	4.259	7152118	4.259	4985121	4.26	7414882	4.259	7125175	4.26	5101543	4.259	6824837
4.267	6340501	4.267	7224692	4.267	5948157	4.267	6777252	4.267	4721613	4.267	7010169	4.267	6785979	4.267	4782684	4.267	6464190
4.274	6023769	4.274	6897161	4.274	5662145	4.274	6331345	4.274	4499401	4.274	6623367	4.274	6513646	4.274	4607573	4.274	6164818
4.282	5722484	4.281	6549853	4.281	5401767	4.281	6021723	4.281	4304609	4.281	6364190	4.281	6230582	4.281	4366726	4.281	5864794
4.289	5502220	4.289	6285824	4.289	5174646	4.289	5723446	4.289	4142615	4.289	6098009	4.289	5932560	4.289	4183665	4.289	5645120
4.296	5254927	4.296	6013415	4.296	4951194	4.296	5489487	4.296	3944839	4.296	5766768	4.296	5741224	4.296	4008535	4.296	5403651
4.303	5094565	4.303	5783099	4.303	4784455	4.303	5272140	4.303	3763467	4.303	5623547	4.303	5489434	4.303	3840410	4.303	5191101
4.311	4861766	4.311	5583056	4.311	4599222	4.31	5071597	4.311	3625465	4.311	5382155	4.31	5268316	4.311	3676971	4.31	4979765
4.318	4660671	4.318	5365767	4.318	4384953	4.318	4835737	4.318	3483137	4.318	5227832	4.318	5121469	4.318	3614056	4.318	4727096
4.325	4500832	4.325	5150401	4.325	4259618	4.325	4680611	4.325	3385630	4.325	5035973	4.325	4966980	4.325	3477592	4.325	4588344
4.333	4373007	4.333	4992868	4.332	4146352	4.332	4474299	4.332	3306057	4.333	4870487	4.332	4801135	4.332	3331612	4.332	4450745
4.34	4257336	4.34	4844338	4.34	3970258	4.34	4388701	4.34	3174603	4.34	4750589	4.34	4596881	4.34	3217069	4.34	4315467
4.347	4146629	4.347	4669623	4.347	3849992	4.347	4212742	4.347	3067370	4.347	4539978	4.347	4507457	4.347	3137018	4.347	4208279
4.354	4025934	4.354	4497658	4.354	3735767	4.354	4102082	4.354	2976507	4.354	4397075	4.354	4333986	4.354	3038135	4.354	4074606
4.362	3939981	4.362	4404949	4.362	3642702	4.362	3973687	4.362	2902937	4.362	4259038	4.362	4216850	4.362	2928013	4.362	3979352
4.369	3818277	4.369	4272488	4.369	3540099	4.369	3874828	4.369	2849129	4.369	4139381	4.369	4114190	4.369	2853785	4.369	3898754
4.376	3695303	4.376	4141732	4.376	3420302	4.376	3738736	4.376	2772102	4.376	4005565	4.376	4005421	4.376	2777001	4.376	3759779
4.384	3609046	4.384	4064955	4.384	3366913	4.383	3638365	4.383	2673655	4.384	3945628	4.383	3946735	4.384	2681815	4.383	3659565
4.391	3462936	4.391	3932859	4.391	3265588	4.391	3611177	4.391	2634733	4.391	3867465	4.391	3835002	4.391	2658841	4.391	3577404
4.398	3429220	4.398	3867405	4.398	3222431	4.398	3488758	4.398	2594138	4.398	3735820	4.398	3743644	4.398	2593765	4.398	3501517
4.406	3365823	4.406	3788383	4.405	3131807	4.405	3392953	4.405	2517134	4.406	3708881	4.405	3699729	4.405	2541859	4.405	3479117
4.413	3288242	4.413	3744504	4.413	3103122	4.413	3338955	4.413	2470811	4.413	3641815	4.413	3654045	4.413	2515050	4.413	3340571
4.42	3254400	4.42	3641842	4.42	3068780	4.42	3300475	4.42	2474272	4.42	3555883	4.42	3610034	4.42	2497651	4.42	3315347
4.427	3204294	4.427	3552837	4.427	3033969	4.427	3228094	4.427	2409898	4.427	3545940	4.427	3491023	4.427	2452292	4.427	3256772
4.435	3136547	4.435	3482787	4.435	2939644	4.435	3166283	4.435	2366619	4.435	3450172	4.435	3426667	4.435	2408481	4.435	3189725
4.442	3038128	4.442	3414272	4.442	2890530	4.442	3130117	4.442	2330524	4.442	3384158	4.442	3317272	4.442	2373485	4.442	3093718
4.449	2985418	4.449	3346294	4.449	2809813	4.449	3063492	4.449	2254155	4.449	3321893	4.449	3240066	4.449	2305990	4.449	3041927
4.457	2941867	4.457	3314381	4.456	2774664	4.456	3004302	4.456	2213182	4.457	3218617	4.456	3153172	4.457	2247801	4.456	2986127
4.464	2848401	4.464	3219281	4.464	2696784	4.464	2925496	4.464	2183781	4.464	3131669	4.464	3093319	4.464	2205721	4.464	2914999
4.471	2815256	4.471	3131416	4.471	2640412	4.471	2839474	4.471	2139527	4.471	3066847	4.471	3039694	4.471	2151935	4.471	2855244
4.479	2733966	4.479	3049182	4.478	2582582	4.478	2792215	4.478	2073838	4.478	2976649	4.478	2977902	4.478	2131382	4.478	2770743
4.486	2704937	4.486	3034118	4.486	2511749	4.486	2754739	4.486	2026164	4.486	2934077	4.486	2914742	4.486	2066503	4.486	2762120
4.493	2684882	4.493	2967914	4.493	2474193	4.493	2681016	4.493	2005844	4.493	2835794	4.493	2878485	4.493	2001773	4.493	2669802
4.5	2597081	4.5	2904577	4.5	2415460	4.5	2621201	4.5	1984399	4.5	2821609	4.5	2824540	4.5	1993532	4.5	2616776
4.508	2556475	4.508	2870237	4.508	2365917	4.508	2550472	4.508	1943091	4.508	2782428	4.508	2799043	4.508	1952158	4.508	2585625
4.515	2513990	4.515	2822588	4.515	2388461	4.515	2548197	4.515	1913404	4.515	2758382	4.515	2729528	4.515	1905656	4.515	2567064
4.522	2497925	4.522	2778205	4.522	2342941	4.522	2494380	4.522	1905541	4.522	2690921	4.522	2719738	4.522	1884716	4.522	2520127
4.53	2430744	4.53	2712239	4.529	2294262	4.529	2448356	4.529	1859744	4.53	2685456	4.529	2690063	4.53	1885486	4.529	2477078
4.537	2421515	4.537	2724232	4.537	2250435	4.537	2436782	4.537	1825285	4.537	2640106	4.537	2630373	4.537	1860559	4.537	2451563
4.544	2374329	4.544	2632837	4.544	2242627	4.544	2428930	4.544	1784232	4.544	2592530	4.544	2597635	4.544	1823754	4.544	2407990
4.552	2357830	4.551	2610264	4.551	2202317	4.551	2370061	4.551	1738268	4.551	2541567	4.551	2581486	4.551	1774159	4.551	2371166
4.559	2314780	4.559	2563247	4.559	2162373	4.559	2343408	4.559	1761688	4.559	2519502	4.559	2510715	4.559	1778114	4.559	2390652
4.566	2325357	4.566	2528787	4.566	2147391	4.566	2282777	4.566	1748674	4.566	2480379	4.566	2514586	4.566	1723725	4.566	2411946
4.573	2334351	4.573	2523104	4.573	2176981	4.573	2254514	4.573	1740284	4.573	2470895	4.573	2545983	4.573	1776781	4.573	2413227
4.581	2385248	4.581	2560100	4.581	2214608	4.58	2209871	4.581	1784014	4.581	2476677	4.58	2602957	4.581	1785739	4.58	2496920
4.588	2517351	4.588	2611864	4.588	2312818	4.588	2193646	4.588	1847463	4.588	2501899	4.588	2711651	4.588	1831873	4.588	2618415
4.595	2740883	4.595	2715606	4.595	2464899	4.595	2201107	4.595	1896502	4.595	2551323	4.595	2764667	4.595	1865734	4.595	2760897
4.603	3014861	4.603	2778186	4.602	2610773	4.602	2238464	4.602	1964157	4.603	2682054	4.602	2839105	4.602	1921594	4.602	2919608
4.61	3267105	4.61	2827390	4.61	2718985	4.61	2336387	4.61	1963657	4.61	2776035	4.61	2809136	4.61	1958916	4.61	3086589
4.617	3428495	4.617	2831669	4.617	2735928	4.617	2483335	4.617	1988904	4.617	2812734	4.617	2762296	4.617	1972915	4.617	3181270
4.625	3384136	4.624	2797276	4.624	2688452	4.624	2665461	4.624	1910276	4.624	2800305	4.624	2639749	4.624	1933007	4.624	3179883
4.632	3201496	4.632	2680730	4.632	2504639	4.632	2774301	4.632	1828199	4.632	2741233	4.632	2504472	4.632	1837440	4.632	3040233
4.639	2870119	4.639	2580954	4.639	2325019	4.639	2798024	4.639	1717304	4.639	2608480	4.639	2390138	4.639	1748924	4.639	2798280
4.646	2607048	4.646	2439212	4.646	2177696	4.646	2739964	4.646	1632094	4.646	2481418	4.646	2286516	4.646	1655314	4.646	2570565
4.654	2348281	4.654	2318882	4.654	2022611	4.653	2534473	4.654	1574663	4.654	2342750	4.653	2187421	4.654	1594746	4.653	2343825
4.661	2162425	4.661	2233899	4.661	1917314	4.661	2388497	4.661	1527830	4.661	2208117	4.661	2168467	4.661	1552120	4.661	2150914
4.668	2042721	4.668	2163834	4.668	1834147	4.668	2186726	4.668	1499909	4.668	2152466	4.668	2095644	4.668	1516948	4.668	2038646
4.676	1975419	4.676	2122243	4.675	1835183	4.675	2068789	4.675	1480286	4.676	2078815	4.675	2117238	4.675	1479053	4.675	1972904
4.683	1933053	4.683	2086520	4.683	1783411	4.683	1963706	4.683	1460411	4.683	2051750	4.683	2091427	4.683	1437373	4.683	1932166
4.69	1915713	4.69	2066086	4.69	1751237	4.69	1914590	4.69	1461238	4.69	2002742	4.69	2044856	4.69	1448225	4.69	1916946
4.697	1877709	4.697	2061803	4.697	1760788	4.697	1878283	4.697	1426376	4.697	1990225	4.697	2009729	4.697	1448891	4.697	1885170
4.705	1862130	4.705	2014129	4.705	1733016	4.705	1853754	4.705	1422840	4.705	1997105	4.705	2030597	4.705	1418435	4.705	1861253
4.712	1852666	4.712	2029487	4.712	1740709	4.712	1836413	4.712	1414910	4.712	1974075	4.712	1997597	4.712	1425294	4.712	1839923
4.719	1821451	4.719	2026972	4.719	1718258	4.719	1815510	4.719	1409198	4.719	1946316	4.719	2000392	4.719	1397935	4.719	1841928
4.727	1819976	4.727	2013078	4.726	1696429	4.726	1817387	4.726	1384313	4.727	1916387	4.726	1966407	4.727	1408427	4.726	1862816
4.734	1814625	4.734	1979691	4.734	1668205	4.734	1777842	4.734	1376376	4.734	1923759	4.734	1942320	4.734	1378745	4.734	1865014
4.741	1780448	4.741	1952764	4.741	1671972	4.741	1792312	4.741	1364834	4.741	1926234	4.741	1941764	4.741	1381142	4.741	1924470
4.749	1795875	4.749	1977592	4.748	1646938	4.748	1766449	4.748	1344973	4.748	1878824	4.748	1927475	4.748	1372104	4.748	2054588
4.756	1773632	4.756	1921912	4.756	1634912	4.756	1739101	4.756	1349729	4.756	1891534	4.756	1921297	4.756	1365614	4.756	2282072
4.763	1803499	4.763	1932511	4.763	1648010	4.763	1765554	4.763	1351406	4.763	1904536	4.763	1981512	4.763	1356234	4.763	2596437
4.77	1898986	4.77	1919551	4.77	1662050	4.77	1786884	4.77	1347402	4.77	1938256	4.77	2000821	4.77	1359717	4.77	3053106
4.778	1968570	4.778	1919764	4.778	1664344	4.778	1900238	4.778	1361693	4.778	1990509	4.778	2065000	4.778	1385856	4.777	3588042
4.785	2030365	4.785	1935107	4.785	1693660	4.785	2098958	4.785	1371947	4.785	2059279	4.785	2033902	4.785	1379746	4.785	4117533
4.792	2122656	4.792	1942279	4.792	1711723	4.792	2375654	4.792	1383550	4.792	2116901	4.792	2048679	4.792	1375570	4.792	4523003
4.8	2169573	4.8	1944676	4.799	1703009	4.799	2757190	4.799	1344137	4.8	2132253	4.799	2009744	4.8	1371817	4.799	4720995
4.807	2154145	4.807	1888996	4.807	1723028	4.807	3177729	4.807	1355720	4.807	2155496	4.807	1989452	4.807	1351967	4.807	4734601
4.814	2131116	4.814	1866906	4.814	1666264	4.814	3536857	4.814	1324560	4.814	2145654	4.814	1930331	4.814	1340953	4.814	4469677
4.822	2033169	4.821	1849556	4.821	1635322	4.821	3687670	4.821	1296332	4.821	2039672	4.821	1846264	4.821	1297370	4.821	4083437
4.829	1953991	4.829	1793218	4.829	1600468	4.829	3696514	4.829	1264452	4.829	1997664	4.829	1817839	4.829	1288309	4.829	3565357
4.836	1837254	4.836	1803361	4.836	1563925	4.836	3527086	4.836	1238340	4.836	1911058	4.836	1765451	4.836	1249975	4.836	3039673
4.843	1713625	4.843	1753530	4.843	1493713	4.843	3191451	4.843	1210262	4.843	1843704	4.843	1721115	4.843	1233869	4.843	2634777
4.851	1657985	4.851	1733231	4.851	1470181	4.85	2791501	4.851	1199597	4.851	1780734	4.851	1709947	4.851	1226701	4.85	2314026
4.858	1600578	4.858	1710807	4.858	1464988	4.858	2417782	4.858	1183855	4.858	1753373	4.858	1690535	4.858	1214168	4.858	2097526
4.865	1560948	4.865	1716720	4.865	1450935	4.865	2133478	4.865	1171347	4.865	1706357	4.865	1671942	4.865	1218530	4.865	1925771
4.873	1538328	4.873	1688246	4.872	1425935	4.872	1907730	4.872	1189923	4.873	1718774	4.872	1665627	4.872	1202664	4.872	1924168
4.88	1502075	4.88	1651243	4.88	1403703	4.88	1712162	4.88	1169336	4.88	1713496	4.88	1645041	4.88	1197439	4.88	1799382
4.887	1494886	4.887	1669210	4.887	1392845	4.887	1627257	4.887	1175859	4.887	1758654	4.887	1650001	4.887	1194625	4.887	1788193
4.894	1483548	4.894	1660647	4.894	1375451	4.894	1550408	4.894	1160450	4.894	1734223	4.894	1630051	4.894	1188901	4.894	1794013
4.902	1491338	4.902	1642721	4.902	1386306	4.902	1517045	4.902	1124806	4.902	1702777	4.902	1625495	4.902	1167232	4.902	1754555
4.909	1451418	4.909	1633567	4.909	1391579	4.909	1500458	4.909	1145475	4.909	1698401	4.909	1591692	4.909	1155864	4.909	1738213
4.916	1456037	4.916	1608932	4.916	1363364	4.916	1455508	4.916	1132392	4.916	1659044	4.916	1595636	4.916	1155069	4.916	1678743
4.924	1444768	4.924	1603997	4.924	1360911	4.923	1465403	4.924	1122919	4.924	1606540	4.923	1557739	4.924	1134438	4.923	1612275
4.931	1424799	4.931	1578478	4.931	1336283	4.931	1435955	4.931	1116224	4.931	1591237	4.931	1557967	4.931	1124278	4.931	1572554
4.938	1400446	4.938	1568182	4.938	1338968	4.938	1430069	4.938	1102843	4.938	1558141	4.938	1535397	4.938	1116133	4.938	1533127
4.946	1388925	4.946	1545433	4.945	1345362	4.945	1416794	4.945	1113060	4.946	1556044	4.945	1539518	4.945	1113317	4.945	1499937
4.953	1416240	4.953	1573105	4.953	1343840	4.953	1418459	4.953	1088834	4.953	1521417	4.953	1571362	4.953	1112234	4.953	1477852
4.96	1408011	4.96	1572222	4.96	1352746	4.96	1417709	4.96	1106761	4.96	1525952	4.96	1539114	4.96	1103151	4.96	1446324
4.967	1399311	4.967	1529093	4.967	1319673	4.967	1415307	4.967	1131363	4.967	1500034	4.967	1532033	4.967	1096066	4.967	1429360
4.975	1399243	4.975	1560026	4.975	1354858	4.975	1397152	4.975	1146173	4.975	1485807	4.975	1552964	4.975	1108596	4.975	1418690
4.982	1402987	4.982	1583535	4.982	1338524	4.982	1391215	4.982	1154010	4.982	1515397	4.982	1566497	4.982	1108455	4.982	1430699
4.989	1403235	4.989	1573362	4.989	1336489	4.989	1395494	4.989	1173524	4.989	1507625	4.989	1565126	4.989	1131518	4.989	1444718
4.997	1425066	4.997	1591604	4.996	1357941	4.996	1421888	4.996	1188522	4.997	1510806	4.996	1554012	4.997	1129984	4.996	1445590
5.004	1389767	5.004	1604945	5.004	1350197	5.004	1440913	5.004	1161877	5.004	1512966	5.004	1556640	5.004	1121523	5.004	1430228
5.011	1412427	5.011	1622773	5.011	1336496	5.011	1461685	5.011	1190393	5.011	1497000	5.011	1548892	5.011	1137399	5.011	1444275
5.019	1392700	5.019	1591896	5.018	1342077	5.018	1478824	5.018	1157291	5.018	1502283	5.018	1526568	5.018	1129958	5.018	1464944
5.026	1369684	5.026	1579479	5.026	1312189	5.026	1455586	5.026	1149938	5.026	1487228	5.026	1486430	5.026	1127029	5.026	1427750
5.033	1359834	5.033	1549840	5.033	1305036	5.033	1442691	5.033	1110931	5.033	1488253	5.033	1487130	5.033	1124238	5.033	1408869
5.04	1355424	5.04	1524104	5.04	1290866	5.04	1455639	5.04	1101230	5.04	1465923	5.04	1431288	5.04	1093851	5.04	1389900
5.048	1339235	5.048	1496021	5.048	1266777	5.048	1447903	5.048	1063312	5.048	1447217	5.048	1431449	5.048	1064984	5.048	1371490
5.055	1322511	5.055	1497255	5.055	1237968	5.055	1405255	5.055	1063137	5.055	1427220	5.055	1426084	5.055	1066457	5.055	1335333
5.062	1316253	5.062	1454251	5.062	1231186	5.062	1381428	5.062	1041085	5.062	1412199	5.062	1427836	5.062	1044986	5.062	1326789
5.07	1306079	5.07	1439472	5.069	1227300	5.069	1342866	5.069	1031435	5.07	1378076	5.069	1382645	5.07	1036618	5.069	1322958
5.077	1265781	5.077	1412352	5.077	1227181	5.077	1326930	5.077	1000905	5.077	1373394	5.077	1384568	5.077	1035520	5.077	1326076
5.084	1291537	5.084	1395352	5.084	1196513	5.084	1325359	5.084	1001899	5.084	1373485	5.084	1363329	5.084	1009068	5.084	1287510
5.092	1271219	5.091	1393342	5.091	1188220	5.091	1301300	5.091	1000999	5.091	1372910	5.091	1366168	5.091	1018934	5.091	1291505
5.099	1269510	5.099	1381552	5.099	1178007	5.099	1275732	5.099	1001976	5.099	1365355	5.099	1369650	5.099	1006049	5.099	1270607
5.106	1255041	5.106	1366922	5.106	1178949	5.106	1278219	5.106	979788	5.106	1349177	5.106	1349932	5.106	1023254	5.106	1282176
5.113	1252482	5.113	1351026	5.113	1185500	5.113	1244921	5.113	963064	5.113	1363709	5.113	1345325	5.113	990763	5.113	1249342
5.121	1221187	5.121	1368912	5.121	1156881	5.12	1242510	5.121	982023	5.121	1340321	5.12	1334533	5.121	991983	5.12	1245380
5.128	1227080	5.128	1359770	5.128	1145486	5.128	1223282	5.128	971515	5.128	1342838	5.128	1324310	5.128	970900	5.128	1237972
5.135	1224160	5.135	1348556	5.135	1139565	5.135	1231560	5.135	976903	5.135	1335616	5.135	1323379	5.135	974390	5.135	1242207
5.143	1227835	5.143	1322916	5.142	1131491	5.142	1215802	5.142	944608	5.143	1317487	5.142	1320694	5.143	968487	5.142	1228005
5.15	1236138	5.15	1325944	5.15	1133705	5.15	1206905	5.15	957713	5.15	1309345	5.15	1314321	5.15	970084	5.15	1226193
5.157	1208098	5.157	1323068	5.157	1135953	5.157	1209806	5.157	947961	5.157	1274922	5.157	1313315	5.157	961833	5.157	1209444
5.165	1197547	5.164	1320940	5.164	1119013	5.164	1206631	5.164	950126	5.164	1290852	5.164	1313850	5.164	952669	5.164	1218390
5.172	1197524	5.172	1305543	5.172	1136545	5.172	1191179	5.172	950072	5.172	1285233	5.172	1308572	5.172	945789	5.172	1206356
5.179	1188794	5.179	1292401	5.179	1137324	5.179	1187993	5.179	917096	5.179	1265746	5.179	1273274	5.179	942473	5.179	1200980
5.186	1176983	5.186	1311305	5.186	1117251	5.186	1157171	5.186	943512	5.186	1274135	5.186	1296227	5.186	941052	5.186	1196157
5.194	1175377	5.194	1293136	5.194	1118498	5.193	1164352	5.194	915957	5.194	1267285	5.193	1280312	5.194	950941	5.193	1183878
5.201	1181230	5.201	1278874	5.201	1109783	5.201	1171996	5.201	915113	5.201	1249581	5.201	1258187	5.201	921461	5.201	1210199
5.208	1161106	5.208	1287962	5.208	1098452	5.208	1166035	5.208	925803	5.208	1249392	5.208	1258707	5.208	914589	5.208	1185460
5.216	1184600	5.216	1275113	5.215	1099123	5.215	1162151	5.215	920566	5.216	1250430	5.215	1261480	5.215	912144	5.215	1176000
5.223	1168627	5.223	1248797	5.223	1103234	5.223	1156678	5.223	902065	5.223	1242046	5.223	1248569	5.223	916945	5.223	1148674
5.23	1164573	5.23	1248362	5.23	1083616	5.23	1165355	5.23	900631	5.23	1226939	5.23	1246325	5.23	907260	5.23	1150234
5.237	1154943	5.237	1249911	5.237	1095421	5.237	1157371	5.237	890985	5.237	1212042	5.237	1251890	5.237	913268	5.237	1158194
5.245	1151847	5.245	1258154	5.245	1081222	5.245	1156268	5.245	896647	5.245	1206320	5.245	1238436	5.245	904540	5.245	1145844
5.252	1148948	5.252	1251047	5.252	1067626	5.252	1126939	5.252	904442	5.252	1224894	5.252	1246315	5.252	894672	5.252	1136191
5.259	1137531	5.259	1243257	5.259	1067261	5.259	1132468	5.259	892830	5.259	1196958	5.259	1233203	5.259	893224	5.259	1137711
5.267	1136843	5.267	1232076	5.266	1062321	5.266	1141641	5.266	888252	5.267	1202851	5.266	1218915	5.267	893342	5.266	1136632
5.274	1133653	5.274	1227324	5.274	1066177	5.274	1129955	5.274	888284	5.274	1190295	5.274	1206193	5.274	897184	5.274	1127495
5.281	1114809	5.281	1227397	5.281	1049487	5.281	1131480	5.281	883923	5.281	1193153	5.281	1227104	5.281	884850	5.281	1117306
5.289	1128326	5.289	1206220	5.288	1055162	5.288	1130606	5.288	875428	5.289	1187106	5.288	1218984	5.288	885553	5.288	1096040
5.296	1120738	5.296	1236171	5.296	1039614	5.296	1116552	5.296	875619	5.296	1197931	5.296	1206301	5.296	890944	5.296	1128141
5.303	1123750	5.303	1211987	5.303	1049194	5.303	1110791	5.303	886064	5.303	1169997	5.303	1185853	5.303	892837	5.303	1108269
5.31	1110670	5.31	1202451	5.31	1024185	5.31	1103774	5.31	880238	5.31	1159526	5.31	1187549	5.31	888510	5.31	1118723
5.318	1123158	5.318	1203776	5.318	1023259	5.318	1107809	5.318	885192	5.318	1154451	5.318	1190379	5.318	874069	5.318	1098156
5.325	1089933	5.325	1185901	5.325	1030962	5.325	1076486	5.325	857321	5.325	1154583	5.325	1195207	5.325	872831	5.325	1103842
5.332	1092560	5.332	1194396	5.332	1025220	5.332	1102373	5.332	849449	5.332	1162003	5.332	1177998	5.332	878036	5.332	1106833
5.34	1076380	5.34	1172893	5.339	1022285	5.339	1068874	5.339	852728	5.34	1161864	5.339	1170433	5.34	879998	5.339	1100296
5.347	1097982	5.347	1180820	5.347	1022849	5.347	1093816	5.347	867163	5.347	1147447	5.347	1184755	5.347	870819	5.347	1079437
5.354	1092069	5.354	1192720	5.354	1028955	5.354	1072402	5.354	844650	5.354	1147959	5.354	1164894	5.354	876636	5.354	1080970
5.362	1087479	5.362	1177678	5.361	1014499	5.361	1081822	5.361	855851	5.361	1135604	5.361	1159705	5.361	877066	5.361	1082131
5.369	1073904	5.369	1169793	5.369	1003628	5.369	1063923	5.369	860624	5.369	1164729	5.369	1187429	5.369	857853	5.369	1082422
5.376	1083631	5.376	1164114	5.376	1021237	5.376	1072532	5.376	847071	5.376	1139319	5.376	1152161	5.376	855558	5.376	1073776
5.383	1074988	5.383	1176953	5.383	989988	5.383	1056350	5.383	845216	5.383	1134872	5.383	1157894	5.383	845201	5.383	1082938
5.391	1076274	5.391	1181695	5.391	1006094	5.391	1071990	5.391	843980	5.391	1143770	5.391	1155651	5.391	858635	5.39	1074419
5.398	1061065	5.398	1162912	5.398	1018223	5.398	1053533	5.398	843866	5.398	1131562	5.398	1148754	5.398	841450	5.398	1077623
5.405	1071829	5.405	1159529	5.405	1022323	5.405	1043340	5.405	832663	5.405	1146936	5.405	1151835	5.405	844181	5.405	1072638
5.413	1073450	5.413	1164929	5.412	996460	5.412	1040567	5.412	853388	5.413	1133026	5.412	1133885	5.413	848387	5.412	1054054
5.42	1057410	5.42	1148288	5.42	1001862	5.42	1025738	5.42	833438	5.42	1122506	5.42	1134699	5.42	846481	5.42	1064440
5.427	1069618	5.427	1152693	5.427	981861	5.427	1044045	5.427	822360	5.427	1130020	5.427	1138710	5.427	850807	5.427	1059650
5.435	1055859	5.434	1137509	5.434	991518	5.434	1036733	5.434	818746	5.434	1110830	5.434	1128939	5.434	847170	5.434	1055674
5.442	1066847	5.442	1127499	5.442	981636	5.442	1043533	5.442	828517	5.442	1131905	5.442	1117394	5.442	844773	5.442	1049845
5.449	1046279	5.449	1116514	5.449	993242	5.449	1028513	5.449	834617	5.449	1125375	5.449	1119617	5.449	828453	5.449	1036401
5.456	1042845	5.456	1119548	5.456	977585	5.456	1035988	5.456	845289	5.456	1102116	5.456	1108234	5.456	842379	5.456	1065539
5.464	1059760	5.464	1124662	5.464	984912	5.463	1037471	5.464	824356	5.464	1115693	5.463	1113362	5.464	833603	5.463	1045669
5.471	1040022	5.471	1102957	5.471	980834	5.471	1022602	5.471	821742	5.471	1098662	5.471	1116982	5.471	825291	5.471	1045778
5.478	1048022	5.478	1104184	5.478	969836	5.478	1013268	5.478	803916	5.478	1113857	5.478	1116515	5.478	827505	5.478	1036196
5.486	1060909	5.486	1092711	5.485	966720	5.485	1026757	5.485	831941	5.486	1085591	5.485	1079639	5.485	836380	5.485	1042744
5.493	1025592	5.493	1108083	5.493	961981	5.493	1026189	5.493	814975	5.493	1087228	5.493	1089832	5.493	815196	5.493	1042116
5.5	1018385	5.5	1109065	5.5	958830	5.5	1016735	5.5	814082	5.5	1081014	5.5	1102806	5.5	816923	5.5	1035686
5.507	1027746	5.507	1089371	5.507	952972	5.507	1013042	5.507	805483	5.507	1069764	5.507	1093509	5.507	819805	5.507	1025540
5.515	1034122	5.515	1085651	5.515	956672	5.515	1011996	5.515	802995	5.515	1059957	5.515	1073719	5.515	808811	5.515	1023779
5.522	1006241	5.522	1079020	5.522	950478	5.522	1015288	5.522	797032	5.522	1060878	5.522	1067741	5.522	811883	5.522	1023308
5.529	1007099	5.529	1072294	5.529	947260	5.529	1026728	5.529	799447	5.529	1051373	5.529	1076908	5.529	794050	5.529	1021122
5.537	1023963	5.537	1085683	5.537	934494	5.536	1000177	5.536	793032	5.537	1061088	5.536	1062194	5.537	801981	5.536	999268
5.544	1011026	5.544	1080366	5.544	937722	5.544	1005669	5.544	789421	5.544	1037454	5.544	1068107	5.544	801585	5.544	995841
5.551	985355	5.551	1052241	5.551	931716	5.551	1007650	5.551	788646	5.551	1040356	5.551	1061388	5.551	802799	5.551	1012304
5.559	1009146	5.559	1052297	5.558	917292	5.558	997202	5.558	797516	5.559	1036487	5.558	1054918	5.558	798709	5.558	977949
5.566	995041	5.566	1057854	5.566	928208	5.566	990693	5.566	794144	5.566	1033725	5.566	1053529	5.566	804119	5.566	995555
5.573	988363	5.573	1055273	5.573	939010	5.573	988655	5.573	776403	5.573	1022368	5.573	1060625	5.573	784583	5.573	966190
5.58	990028	5.58	1046961	5.58	902426	5.58	982858	5.58	773532	5.58	1024500	5.58	1047200	5.58	771803	5.58	973556
5.588	975839	5.588	1049685	5.588	898890	5.588	956917	5.588	759838	5.588	1024677	5.588	1047489	5.588	783945	5.588	980651
5.595	966990	5.595	1034731	5.595	910757	5.595	961616	5.595	771061	5.595	1013747	5.595	1031651	5.595	789050	5.595	967192
5.602	973269	5.602	1041815	5.602	915732	5.602	970156	5.602	775892	5.602	1009569	5.602	1045406	5.602	760257	5.602	963121
5.61	970838	5.61	1042591	5.609	913125	5.609	935654	5.609	766058	5.61	1008935	5.609	1035649	5.61	769128	5.609	959214
5.617	953738	5.617	1047770	5.617	887826	5.617	949758	5.617	763863	5.617	1011173	5.617	1022211	5.617	768938	5.617	962790
5.624	958981	5.624	1037502	5.624	908326	5.624	952846	5.624	753703	5.624	997096	5.624	1020737	5.624	761239	5.624	968579
5.632	956100	5.632	1041525	5.631	887403	5.631	935279	5.631	753667	5.631	1002525	5.631	1026292	5.631	774101	5.631	953165
5.639	930968	5.639	1019544	5.639	896693	5.639	936234	5.639	758604	5.639	988904	5.639	1023298	5.639	771210	5.639	943644
5.646	953636	5.646	1006137	5.646	909020	5.646	939323	5.646	757721	5.646	1007222	5.646	1026714	5.646	757066	5.646	932690
5.653	950933	5.653	1016591	5.653	866109	5.653	929718	5.653	756418	5.653	1001325	5.653	996593	5.653	758158	5.653	950170
5.661	935092	5.661	1030084	5.661	884584	5.66	923220	5.661	752256	5.661	995756	5.661	1015738	5.661	765192	5.66	939708
5.668	933752	5.668	1012031	5.668	879101	5.668	924543	5.668	745148	5.668	987372	5.668	1012035	5.668	754354	5.668	938608
5.675	945598	5.675	1017843	5.675	879834	5.675	920663	5.675	755039	5.675	980306	5.675	1030247	5.675	756739	5.675	945955
5.683	928508	5.683	1015438	5.682	892354	5.682	925940	5.682	735947	5.683	988050	5.682	989169	5.683	769038	5.682	933453
5.69	931906	5.69	1001764	5.69	880926	5.69	920802	5.69	759589	5.69	980461	5.69	999538	5.69	762861	5.69	915931
5.697	928184	5.697	1038274	5.697	863311	5.697	916439	5.697	743023	5.697	990246	5.697	1001507	5.697	751717	5.697	936536
5.705	926702	5.704	1001565	5.704	872888	5.704	922448	5.704	749922	5.704	985195	5.704	1011887	5.704	764554	5.704	926235
5.712	933589	5.712	1009179	5.712	878725	5.712	902195	5.712	738834	5.712	952851	5.712	1018728	5.712	775280	5.712	935324
5.719	924857	5.719	1019461	5.719	877336	5.719	908224	5.719	755282	5.719	972247	5.719	1034045	5.719	772940	5.719	923021
5.726	923872	5.726	1023093	5.726	875560	5.726	907557	5.726	758685	5.726	979256	5.726	1029812	5.726	783975	5.726	928501
5.734	939913	5.734	1029083	5.734	880842	5.733	916306	5.734	768155	5.734	974793	5.734	1042105	5.734	780726	5.733	933191
5.741	935268	5.741	1051083	5.741	882299	5.741	907957	5.741	775396	5.741	990851	5.741	1062720	5.741	787344	5.741	918531
5.748	936058	5.748	1065362	5.748	881174	5.748	922563	5.748	774212	5.748	962533	5.748	1086702	5.748	802007	5.748	933508
5.756	932243	5.756	1096274	5.755	880251	5.755	917624	5.755	777842	5.756	962662	5.755	1087422	5.755	825809	5.755	933746
5.763	965308	5.763	1104075	5.763	872162	5.763	922517	5.763	781446	5.763	962260	5.763	1106919	5.763	837134	5.763	942309
5.77	946319	5.77	1140881	5.77	888938	5.77	916135	5.77	798363	5.77	969735	5.77	1122011	5.77	850864	5.77	922803
5.777	963401	5.777	1152630	5.777	887921	5.777	933475	5.777	797776	5.777	968431	5.777	1120223	5.777	863096	5.777	923098
5.785	959730	5.785	1167127	5.785	889955	5.785	929093	5.785	815688	5.785	967033	5.785	1128553	5.785	879180	5.785	936901
5.792	959588	5.792	1180850	5.792	884603	5.792	922336	5.792	798360	5.792	979749	5.792	1119133	5.792	892495	5.792	951829
5.799	969273	5.799	1193797	5.799	878798	5.799	951221	5.799	817795	5.799	965820	5.799	1096681	5.799	892351	5.799	946799
5.807	980634	5.807	1214623	5.807	867633	5.806	934553	5.806	821685	5.807	967206	5.806	1101615	5.807	918066	5.806	946819
5.814	996450	5.814	1216913	5.814	882452	5.814	938321	5.814	802582	5.814	998807	5.814	1115047	5.814	896364	5.814	975570
5.821	1002210	5.821	1243448	5.821	883911	5.821	922933	5.821	821087	5.821	996516	5.821	1110456	5.821	906627	5.821	974223
5.829	1020289	5.829	1238384	5.828	892306	5.828	938998	5.828	851106	5.829	1002848	5.828	1106578	5.828	907007	5.828	951370
5.836	1042943	5.836	1235493	5.836	904858	5.836	933620	5.836	876719	5.836	1027366	5.836	1097432	5.836	897405	5.836	988595
5.843	1075879	5.843	1268864	5.843	905432	5.843	941453	5.843	862663	5.843	1036585	5.843	1119832	5.843	925951	5.843	995798
5.85	1086614	5.85	1277197	5.85	911432	5.85	925624	5.85	874539	5.85	1065547	5.85	1097671	5.85	909028	5.85	1004340
5.858	1132823	5.858	1293112	5.858	920201	5.858	928525	5.858	875913	5.858	1077011	5.858	1089587	5.858	914015	5.858	997834
5.865	1152227	5.865	1298673	5.865	897836	5.865	928820	5.865	871296	5.865	1077999	5.865	1073084	5.865	905944	5.865	1025408
5.872	1123522	5.872	1274152	5.872	906279	5.872	933940	5.872	861564	5.872	1107155	5.872	1049524	5.872	903890	5.872	1015288
5.88	1140849	5.88	1253778	5.879	898446	5.879	930342	5.879	847460	5.88	1101578	5.879	1047845	5.88	896298	5.879	1007332
5.887	1140347	5.887	1236393	5.887	886958	5.887	952994	5.887	839576	5.887	1088179	5.887	1021579	5.887	877127	5.887	1010283
5.894	1098190	5.894	1217721	5.894	890711	5.894	943731	5.894	823641	5.894	1082747	5.894	995302	5.894	834483	5.894	993177
5.902	1079023	5.902	1175363	5.901	874587	5.901	957188	5.901	789398	5.901	1076354	5.901	985347	5.901	841511	5.901	981080
5.909	1038143	5.909	1109018	5.909	866927	5.909	989811	5.909	780679	5.909	1047365	5.909	973338	5.909	822751	5.909	970616
5.916	1006926	5.916	1091611	5.916	850390	5.916	945746	5.916	759692	5.916	1024008	5.916	958462	5.916	789678	5.916	935603
5.923	975901	5.923	1062233	5.923	820538	5.923	974927	5.923	747267	5.923	984763	5.923	956309	5.923	775212	5.923	921315
5.931	940569	5.931	1028384	5.931	823392	5.931	931223	5.931	728940	5.931	971591	5.931	942445	5.931	758390	5.931	898396
5.938	924747	5.938	1007786	5.938	814553	5.938	920642	5.938	712334	5.938	956232	5.938	931800	5.938	740209	5.938	894009
5.945	899439	5.945	979708	5.945	802132	5.945	893435	5.945	719669	5.945	938243	5.945	934353	5.945	726458	5.945	882347
5.953	899603	5.953	962786	5.952	803503	5.952	901285	5.952	708862	5.953	922558	5.952	919876	5.953	718389	5.952	869126
5.96	882386	5.96	949347	5.96	807977	5.96	884838	5.96	697362	5.96	910349	5.96	929494	5.96	716036	5.96	860004
5.967	879753	5.967	931060	5.967	800808	5.967	855074	5.967	701176	5.967	910167	5.967	906691	5.967	698220	5.967	870055
5.975	864954	5.974	917480	5.974	803323	5.974	854621	5.974	698198	5.974	905997	5.974	919094	5.974	707231	5.974	844316
5.982	865335	5.982	935908	5.982	794679	5.982	838816	5.982	698404	5.982	899432	5.982	909222	5.982	706363	5.982	847105
5.989	861681	5.989	908447	5.989	797633	5.989	851747	5.989	702073	5.989	890241	5.989	911879	5.989	703064	5.989	839058
5.996	851460	5.996	911140	5.996	793983	5.996	851954	5.996	691073	5.996	901069	5.996	898137	5.996	685979	5.996	844131
6.004	841143	6.004	895851	6.004	792030	6.003	837480	6.004	681103	6.004	884432	6.004	910285	6.004	698722	6.003	842543
6.011	852502	6.011	908977	6.011	806362	6.011	842740	6.011	679418	6.011	878675	6.011	899308	6.011	698475	6.011	847049
6.018	844926	6.018	893788	6.018	786937	6.018	835095	6.018	679588	6.018	874779	6.018	890608	6.018	686310	6.018	842913
6.026	841298	6.026	904630	6.025	784730	6.025	830813	6.025	675785	6.026	875969	6.025	901276	6.025	688506	6.025	840986
6.033	852494	6.033	894653	6.033	798048	6.033	846951	6.033	676968	6.033	872956	6.033	890881	6.033	682813	6.033	831235
6.04	829546	6.04	891558	6.04	774831	6.04	817558	6.04	674870	6.04	866664	6.04	876693	6.04	674333	6.04	820979
6.048	837846	6.047	881898	6.047	797749	6.047	830759	6.047	674933	6.047	866397	6.047	875513	6.047	665560	6.047	817372
6.055	832045	6.055	903146	6.055	777212	6.055	821613	6.055	666643	6.055	866232	6.055	880520	6.055	679490	6.055	825870
6.062	828598	6.062	874716	6.062	770414	6.062	814328	6.062	664665	6.062	859252	6.062	883926	6.062	662427	6.062	823290
6.069	826036	6.069	866923	6.069	769232	6.069	818510	6.069	659831	6.069	854199	6.069	873008	6.069	661256	6.069	819861
6.077	811784	6.077	883733	6.077	757161	6.076	819486	6.077	661241	6.077	851161	6.076	868147	6.077	665551	6.076	824814
6.084	803187	6.084	870273	6.084	766198	6.084	825282	6.084	654891	6.084	855894	6.084	864778	6.084	670783	6.084	813764
6.091	816601	6.091	874795	6.091	752462	6.091	823963	6.091	666705	6.091	855343	6.091	869801	6.091	661555	6.091	812593
6.099	799697	6.099	866074	6.098	758774	6.098	801298	6.098	660309	6.099	842678	6.098	871332	6.098	668957	6.098	819513
6.106	796640	6.106	868950	6.106	762113	6.106	797490	6.106	659572	6.106	858345	6.106	877343	6.106	665618	6.106	810910
6.113	817757	6.113	865735	6.113	757853	6.113	798155	6.113	665951	6.113	847486	6.113	858202	6.113	661441	6.113	809582
6.12	799866	6.12	862460	6.12	747428	6.12	787620	6.12	652031	6.12	845702	6.12	865500	6.12	655772	6.12	804795
6.128	812327	6.128	871451	6.128	743844	6.128	786976	6.128	644529	6.128	838944	6.128	876837	6.128	643313	6.128	806749
6.135	796653	6.135	863404	6.135	746406	6.135	783903	6.135	666683	6.135	836561	6.135	850746	6.135	664962	6.135	808900
6.142	783268	6.142	858857	6.142	747849	6.142	774561	6.142	652545	6.142	825751	6.142	865594	6.142	652349	6.142	793529
6.15	797595	6.15	846683	6.149	743940	6.149	782083	6.149	659398	6.15	825953	6.149	853598	6.15	657550	6.149	797002
6.157	796879	6.157	853086	6.157	733830	6.157	785773	6.157	651397	6.157	816754	6.157	848017	6.157	656977	6.157	807708
6.164	806152	6.164	851832	6.164	746564	6.164	797516	6.164	648524	6.164	837147	6.164	837742	6.164	651826	6.164	781017
6.172	804345	6.172	869828	6.171	739074	6.171	791799	6.171	642318	6.171	822122	6.171	845366	6.171	653547	6.171	777479
6.179	791022	6.179	846281	6.179	744269	6.179	792798	6.179	637714	6.179	812969	6.179	832280	6.179	649799	6.179	804195
6.186	803234	6.186	838715	6.186	746398	6.186	788952	6.186	632828	6.186	831308	6.186	836338	6.186	647239	6.186	790319
6.193	799878	6.193	833462	6.193	736133	6.193	785921	6.193	645915	6.193	826451	6.193	837841	6.193	648084	6.193	777170
6.201	786181	6.201	830040	6.201	739144	6.201	781100	6.201	632011	6.201	830932	6.201	844889	6.201	646215	6.2	787368
6.208	795240	6.208	820182	6.208	739206	6.208	771100	6.208	635173	6.208	801380	6.208	840549	6.208	647502	6.208	785707
6.215	789567	6.215	837775	6.215	732456	6.215	760075	6.215	635172	6.215	813699	6.215	841893	6.215	637255	6.215	785349
6.223	779435	6.223	833654	6.222	727153	6.222	767411	6.222	629529	6.223	807542	6.222	825557	6.223	644621	6.222	782579
6.23	787875	6.23	828097	6.23	733147	6.23	786302	6.23	641492	6.23	807186	6.23	821993	6.23	640974	6.23	768188
6.237	773786	6.237	845598	6.237	723102	6.237	765488	6.237	633232	6.237	806483	6.237	820326	6.237	630123	6.237	779704
6.245	776072	6.244	829353	6.244	719050	6.244	777070	6.244	627772	6.244	798427	6.244	821982	6.244	628912	6.244	764939
6.252	782348	6.252	827087	6.252	718352	6.252	762432	6.252	634453	6.252	807175	6.252	821592	6.252	624664	6.252	759279
6.259	786827	6.259	820381	6.259	719804	6.259	757950	6.259	619076	6.259	809682	6.259	810024	6.259	622928	6.259	773709
6.266	773841	6.266	823614	6.266	727927	6.266	761296	6.266	627007	6.266	797584	6.266	814267	6.266	633304	6.266	768115
6.274	766471	6.274	823158	6.274	712470	6.273	742369	6.274	636910	6.274	794146	6.274	816668	6.274	630720	6.273	763521
6.281	780308	6.281	810424	6.281	727036	6.281	769338	6.281	630840	6.281	809173	6.281	825367	6.281	628818	6.281	768111
6.288	773888	6.288	828355	6.288	735842	6.288	751457	6.288	629345	6.288	798137	6.288	804369	6.288	646117	6.288	767488
6.296	772975	6.296	826483	6.295	715270	6.295	759893	6.295	632234	6.296	803569	6.295	808797	6.295	637097	6.295	754709
6.303	763959	6.303	815561	6.303	700595	6.303	747706	6.303	621620	6.303	792263	6.303	831139	6.303	624713	6.303	753068
6.31	755708	6.31	806700	6.31	718436	6.31	761065	6.31	619787	6.31	790719	6.31	814684	6.31	629778	6.31	758616
6.317	774208	6.317	817017	6.317	716482	6.317	754925	6.317	608838	6.317	789998	6.317	798624	6.317	630429	6.317	760800
6.325	761411	6.325	810965	6.325	702618	6.325	745574	6.325	626510	6.325	784395	6.325	787179	6.325	611942	6.325	747828
6.332	761206	6.332	814769	6.332	710136	6.332	736611	6.332	611523	6.332	782381	6.332	800104	6.332	612867	6.332	752522
6.339	751777	6.339	805347	6.339	708110	6.339	745022	6.339	632030	6.339	795780	6.339	798714	6.339	618108	6.339	749798
6.347	754693	6.347	803165	6.347	708380	6.346	725035	6.347	613557	6.347	795646	6.346	801541	6.347	610588	6.346	757153
6.354	752740	6.354	800453	6.354	698256	6.354	736683	6.354	619384	6.354	795319	6.354	794962	6.354	623015	6.354	736220
6.361	757793	6.361	804825	6.361	698927	6.361	745495	6.361	623066	6.361	772003	6.361	800591	6.361	623676	6.361	741412
6.369	745920	6.369	800028	6.368	693649	6.368	739801	6.368	610593	6.369	768942	6.368	809252	6.368	607099	6.368	731697
6.376	739837	6.376	786657	6.376	707076	6.376	742449	6.376	619596	6.376	773604	6.376	809091	6.376	616189	6.376	742174
6.383	746480	6.383	786924	6.383	691435	6.383	743187	6.383	612442	6.383	763543	6.383	787828	6.383	618206	6.383	728045
6.39	739683	6.39	793532	6.39	689842	6.39	729393	6.39	620324	6.39	762167	6.39	796916	6.39	612311	6.39	736097
6.398	737927	6.398	790570	6.398	696443	6.398	738334	6.398	606872	6.398	763599	6.398	803619	6.398	610275	6.398	728766
6.405	741537	6.405	790092	6.405	694044	6.405	724665	6.405	619894	6.405	774405	6.405	788051	6.405	617537	6.405	741290
6.412	732143	6.412	779081	6.412	698829	6.412	732998	6.412	609287	6.412	772959	6.412	776432	6.412	609782	6.412	739646
6.42	738895	6.42	794349	6.419	699519	6.419	725267	6.419	606808	6.42	770970	6.419	789899	6.42	608013	6.419	741375
6.427	731750	6.427	775815	6.427	698024	6.427	714784	6.427	600049	6.427	769106	6.427	779728	6.427	618186	6.427	741201
6.434	739991	6.434	791331	6.434	683562	6.434	723933	6.434	609084	6.434	766576	6.434	776154	6.434	619945	6.434	735952
6.442	748182	6.442	797452	6.441	692776	6.441	723342	6.441	612972	6.441	770856	6.441	775966	6.441	614573	6.441	739491
6.449	737749	6.449	790984	6.449	697659	6.449	720761	6.449	608486	6.449	757734	6.449	791897	6.449	606838	6.449	728927
6.456	734382	6.456	784179	6.456	702462	6.456	709123	6.456	608607	6.456	758724	6.456	782673	6.456	613680	6.456	742826
6.463	760283	6.463	792891	6.463	707500	6.463	729192	6.463	594591	6.463	762607	6.463	780145	6.463	612106	6.463	726474
6.471	745704	6.471	785006	6.471	708856	6.471	727461	6.471	599598	6.471	765112	6.471	781818	6.471	610624	6.471	726446
6.478	755873	6.478	779854	6.478	700232	6.478	722475	6.478	621231	6.478	773428	6.478	790215	6.478	610378	6.478	748241
6.485	754244	6.485	790402	6.485	701177	6.485	736309	6.485	613866	6.485	769667	6.485	798120	6.485	619675	6.485	735540
6.493	762731	6.493	800885	6.492	713503	6.492	728319	6.492	611415	6.493	779837	6.492	787032	6.493	612346	6.492	739990
6.5	763577	6.5	789385	6.5	711213	6.5	724299	6.5	610134	6.5	785717	6.5	788630	6.5	639124	6.5	740139
6.507	765430	6.507	785226	6.507	713111	6.507	730340	6.507	616748	6.507	769028	6.507	795879	6.507	621483	6.507	744328
6.515	770769	6.515	796209	6.514	719149	6.514	726322	6.514	619214	6.514	800222	6.514	806928	6.514	618938	6.514	749203
6.522	770138	6.522	804721	6.522	707778	6.522	723720	6.522	612645	6.522	797342	6.522	787707	6.522	646433	6.522	745659
6.529	790576	6.529	791459	6.529	725805	6.529	728760	6.529	626710	6.529	803583	6.529	786840	6.529	641956	6.529	748931
6.536	767418	6.536	797629	6.536	726716	6.536	731702	6.536	616860	6.536	803039	6.536	798081	6.536	634564	6.536	754727
6.544	763126	6.544	790659	6.544	707239	6.543	733323	6.544	622723	6.544	775571	6.543	791475	6.544	634169	6.543	748641
6.551	771985	6.551	794584	6.551	702096	6.551	731892	6.551	621094	6.551	792465	6.551	778119	6.551	618469	6.551	749716
6.558	764163	6.558	787931	6.558	709360	6.558	745844	6.558	605399	6.558	793709	6.558	783064	6.558	615333	6.558	738246
6.566	759739	6.566	778116	6.565	700801	6.565	750693	6.565	621043	6.566	769748	6.565	781155	6.566	617910	6.565	741425
6.573	760171	6.573	780763	6.573	692263	6.573	730053	6.573	611558	6.573	788191	6.573	770490	6.573	615817	6.573	729725
6.58	758774	6.58	776603	6.58	697715	6.58	739729	6.58	590339	6.58	767877	6.58	779312	6.58	612229	6.58	733863
6.588	757556	6.587	767705	6.587	679761	6.587	746004	6.587	597629	6.587	768322	6.587	787191	6.587	604468	6.587	712066
6.595	754164	6.595	763563	6.595	685127	6.595	730798	6.595	595629	6.595	758017	6.595	764170	6.595	614484	6.595	709151
6.602	725758	6.602	772465	6.602	666609	6.602	739908	6.602	603399	6.602	752759	6.602	768362	6.602	606257	6.602	719028
6.609	733592	6.609	760014	6.609	672575	6.609	744398	6.609	596643	6.609	751639	6.609	764721	6.609	586110	6.609	712770
6.617	724381	6.617	767052	6.617	682171	6.616	718652	6.617	585506	6.617	738617	6.616	752882	6.617	598929	6.616	706970
6.624	722855	6.624	751495	6.624	679231	6.624	723045	6.624	590010	6.624	737177	6.624	747627	6.624	595943	6.624	720196
6.631	720014	6.631	761076	6.631	663757	6.631	723961	6.631	579631	6.631	737850	6.631	742639	6.631	577131	6.631	706848
6.639	708003	6.639	743074	6.638	664466	6.638	705226	6.638	589408	6.639	715911	6.638	733377	6.638	594720	6.638	704600
6.646	711155	6.646	758769	6.646	659729	6.646	702483	6.646	584954	6.646	745522	6.646	745642	6.646	583158	6.646	688637
6.653	699791	6.653	746456	6.653	661493	6.653	689826	6.653	579578	6.653	712493	6.653	739685	6.653	597343	6.653	696063
6.66	696036	6.66	755755	6.66	655300	6.66	692248	6.66	579638	6.66	733592	6.66	739855	6.66	582259	6.66	704220
6.668	688248	6.668	740849	6.668	654098	6.668	701735	6.668	567169	6.668	718572	6.668	738939	6.668	584438	6.668	691116
6.675	694938	6.675	754528	6.675	642624	6.675	706294	6.675	561083	6.675	724652	6.675	735607	6.675	595669	6.675	687044
6.682	696473	6.682	754757	6.682	643921	6.682	682692	6.682	579263	6.682	726797	6.682	742779	6.682	589318	6.682	680635
6.69	699929	6.69	769120	6.689	665622	6.689	671827	6.689	570124	6.69	730172	6.689	736864	6.69	608137	6.689	679766
6.697	707660	6.697	764898	6.697	661376	6.697	699130	6.697	587095	6.697	716316	6.697	748882	6.697	594486	6.697	687144
6.704	705779	6.704	781410	6.704	665641	6.704	686209	6.704	592618	6.704	730199	6.704	758758	6.704	611185	6.704	674507
6.712	695786	6.712	780957	6.711	663983	6.711	690984	6.711	605118	6.712	725303	6.711	758923	6.711	609749	6.711	705942
6.719	703698	6.719	779874	6.719	665236	6.719	674824	6.719	599786	6.719	733480	6.719	758999	6.719	621210	6.719	700580
6.726	712870	6.726	800946	6.726	669069	6.726	694619	6.726	617486	6.726	727632	6.726	759490	6.726	643696	6.726	703221
6.733	705558	6.733	802751	6.733	678522	6.733	705730	6.733	617186	6.733	735094	6.733	759794	6.733	634680	6.733	700407
6.741	704463	6.741	811974	6.741	681160	6.741	693801	6.741	604090	6.741	741744	6.741	757771	6.741	640447	6.741	699277
6.748	709975	6.748	793772	6.748	663103	6.748	694621	6.748	617691	6.748	741697	6.748	748007	6.748	621354	6.748	696662
6.755	703742	6.755	795186	6.755	674750	6.755	701102	6.755	604005	6.755	727551	6.755	745769	6.755	627990	6.755	707963
6.763	716280	6.763	779523	6.762	654193	6.762	709494	6.762	611546	6.763	729819	6.762	735833	6.763	623265	6.762	691977
6.77	709687	6.77	777254	6.77	663287	6.77	715716	6.77	603259	6.77	726576	6.77	725552	6.77	620821	6.77	695215
6.777	701319	6.777	767110	6.777	668661	6.777	727218	6.777	578513	6.777	731400	6.777	719697	6.777	622260	6.777	683980
6.785	687629	6.785	761464	6.784	655004	6.784	709385	6.784	579253	6.784	727928	6.784	709313	6.784	601111	6.784	681160
6.792	675901	6.792	753178	6.792	641830	6.792	719730	6.792	576332	6.792	704937	6.792	718361	6.792	603559	6.792	669562
6.799	685732	6.799	731525	6.799	639330	6.799	701825	6.799	560271	6.799	716505	6.799	712229	6.799	567923	6.799	676163
6.806	687322	6.806	728840	6.806	642522	6.806	698839	6.806	560138	6.806	713289	6.806	719933	6.806	570009	6.806	665076
6.814	673805	6.814	722222	6.814	644082	6.814	692707	6.814	567197	6.814	706265	6.814	718980	6.814	573590	6.813	663878
6.821	680771	6.821	712362	6.821	632904	6.821	683713	6.821	550504	6.821	700369	6.821	711031	6.821	558578	6.821	675201
6.828	675377	6.828	716996	6.828	637107	6.828	675309	6.828	545285	6.828	700618	6.828	696809	6.828	559156	6.828	665628
6.836	670392	6.836	727345	6.835	616903	6.835	679853	6.835	554955	6.836	704843	6.835	696895	6.836	550274	6.835	666725
6.843	660994	6.843	694190	6.843	628559	6.843	670937	6.843	557961	6.843	679215	6.843	699652	6.843	555741	6.843	672918
6.85	661749	6.85	703941	6.85	621603	6.85	656097	6.85	564400	6.85	688177	6.85	699409	6.85	565003	6.85	663953
6.858	653399	6.857	700243	6.857	624507	6.857	656198	6.857	554557	6.857	687028	6.857	686479	6.857	553048	6.857	663889
6.865	669388	6.865	703546	6.865	626776	6.865	659232	6.865	546290	6.865	694840	6.865	677647	6.865	549438	6.865	654076
6.872	675042	6.872	698574	6.872	620276	6.872	661434	6.872	561095	6.872	682755	6.872	688350	6.872	553859	6.872	643001
6.879	671992	6.879	700152	6.879	619033	6.879	663731	6.879	533938	6.879	687365	6.879	694693	6.879	557791	6.879	668676
6.887	651326	6.887	707604	6.887	624066	6.886	654164	6.887	558454	6.887	698021	6.886	693037	6.887	558432	6.886	652284
6.894	653605	6.894	714728	6.894	622612	6.894	652724	6.894	562922	6.894	673408	6.894	699882	6.894	551257	6.894	638675
6.901	649841	6.901	701448	6.901	622675	6.901	651820	6.901	539452	6.901	678800	6.901	675283	6.901	559314	6.901	655313
6.909	648419	6.909	694042	6.908	615167	6.908	657823	6.908	547316	6.909	677804	6.908	689292	6.908	551292	6.908	640386
6.916	652129	6.916	692203	6.916	612288	6.916	655844	6.916	545126	6.916	671495	6.916	677920	6.916	538599	6.916	646204
6.923	649769	6.923	702911	6.923	609314	6.923	648217	6.923	550546	6.923	684540	6.923	680162	6.923	553695	6.923	642765
6.93	636132	6.93	687010	6.93	617834	6.93	651722	6.93	541927	6.93	678723	6.93	687029	6.93	546935	6.93	645043
6.938	644129	6.938	686938	6.938	608206	6.938	660156	6.938	538785	6.938	669797	6.938	685996	6.938	550415	6.938	648355
6.945	643877	6.945	684835	6.945	611720	6.945	647574	6.945	551495	6.945	661355	6.945	679332	6.945	542964	6.945	642058
6.952	651229	6.952	693847	6.952	606876	6.952	647148	6.952	543774	6.952	656756	6.952	673784	6.952	540215	6.952	624686
6.96	649132	6.96	681501	6.96	608067	6.959	643114	6.959	540894	6.96	655781	6.959	674653	6.96	550935	6.959	638628
6.967	636881	6.967	678599	6.967	614710	6.967	650388	6.967	532755	6.967	672769	6.967	681656	6.967	545858	6.967	655839
6.974	645013	6.974	690578	6.974	613115	6.974	637819	6.974	536561	6.974	649981	6.974	679338	6.974	566661	6.974	631011
6.982	654991	6.982	698545	6.981	601514	6.981	650329	6.981	549190	6.982	661128	6.981	670863	6.981	562227	6.981	637735
6.989	645506	6.989	696007	6.989	605937	6.989	635002	6.989	538157	6.989	654702	6.989	688332	6.989	579022	6.989	640316
6.996	648655	6.996	686085	6.996	606430	6.996	632699	6.996	546613	6.996	653864	6.996	681243	6.996	610714	6.996	638022
7.003	656819	7.003	702538	7.003	611767	7.003	639007	7.003	548045	7.003	662727	7.003	706767	7.003	642347	7.003	654993
7.011	639412	7.011	700646	7.011	612805	7.011	622166	7.011	542788	7.011	658753	7.011	714234	7.011	735666	7.011	645569
7.018	645630	7.018	715531	7.018	624734	7.018	636670	7.018	547806	7.018	656393	7.018	716079	7.018	807433	7.018	656660
7.025	649592	7.025	752078	7.025	644206	7.025	643518	7.025	569042	7.025	663247	7.025	734727	7.025	955648	7.025	660738
7.033	653668	7.033	768837	7.032	633460	7.032	634388	7.032	573874	7.033	674973	7.032	764869	7.033	1141480	7.032	688180
7.04	670692	7.04	800230	7.04	647304	7.04	638671	7.04	588689	7.04	679453	7.04	792355	7.04	1377982	7.04	692592
7.047	674844	7.047	858885	7.047	657451	7.047	654668	7.047	593924	7.047	685600	7.047	815632	7.047	1648455	7.047	714057
7.055	676990	7.055	917107	7.054	697954	7.054	670197	7.054	620488	7.054	721582	7.054	854216	7.054	1942686	7.054	749859
7.062	693126	7.062	981890	7.062	728978	7.062	694541	7.062	621266	7.062	738890	7.062	867798	7.062	2256859	7.062	794163
7.069	691474	7.069	1024509	7.069	749940	7.069	706838	7.069	647841	7.069	752811	7.069	893043	7.069	2568590	7.069	824159
7.076	698295	7.076	1090555	7.076	785336	7.076	716235	7.076	637470	7.076	775246	7.076	908540	7.076	2880568	7.076	857476
7.084	720250	7.084	1133314	7.084	779394	7.083	732872	7.084	661803	7.084	793920	7.084	910610	7.084	3072643	7.083	892189
7.091	714448	7.091	1141450	7.091	804421	7.091	782639	7.091	650611	7.091	810230	7.091	905543	7.091	3200192	7.091	918840
7.098	714939	7.098	1148063	7.098	790196	7.098	808241	7.098	663795	7.098	832018	7.098	898285	7.098	3278070	7.098	932577
7.106	708056	7.106	1130921	7.105	790036	7.105	791607	7.105	639603	7.106	830201	7.105	876701	7.106	3178457	7.105	925266
7.113	712441	7.113	1094884	7.113	766512	7.113	813793	7.113	626302	7.113	817016	7.113	844991	7.113	3090463	7.113	896772
7.12	699967	7.12	1066602	7.12	771218	7.12	821540	7.12	614190	7.12	807825	7.12	806155	7.12	2876110	7.12	889027
7.128	674552	7.127	1012188	7.127	729132	7.127	790729	7.127	594999	7.127	787634	7.127	775137	7.127	2558929	7.127	834767
7.135	677479	7.135	944664	7.135	698744	7.135	782544	7.135	591888	7.135	775850	7.135	758598	7.135	2281750	7.135	825553
7.142	670492	7.142	909384	7.142	680645	7.142	760696	7.142	573017	7.142	758258	7.142	714917	7.142	1993406	7.142	789814
7.149	654031	7.149	853926	7.149	658141	7.149	731377	7.149	547890	7.149	736378	7.149	719867	7.149	1689736	7.149	769783
7.157	655007	7.157	790365	7.157	642103	7.156	722506	7.157	551160	7.157	702045	7.157	695927	7.157	1435681	7.156	717755
7.164	640748	7.164	759224	7.164	614066	7.164	700628	7.164	537845	7.164	683511	7.164	678564	7.164	1235239	7.164	691136
7.171	632034	7.171	714283	7.171	623152	7.171	669020	7.171	539879	7.171	678754	7.171	677705	7.171	1059171	7.171	664585
7.179	639603	7.179	708731	7.178	609697	7.178	661518	7.178	523979	7.179	666208	7.178	656025	7.178	894030	7.178	666493
7.186	619890	7.186	693206	7.186	599669	7.186	630958	7.186	526786	7.186	663186	7.186	667824	7.186	820819	7.186	647085
7.193	639294	7.193	682323	7.193	586355	7.193	624788	7.193	531507	7.193	649090	7.193	666420	7.193	726514	7.193	636501
7.201	618553	7.2	678041	7.2	592884	7.2	617291	7.2	531842	7.2	646136	7.2	659004	7.2	684458	7.2	627320
7.208	623241	7.208	679597	7.208	587188	7.208	612145	7.208	522058	7.208	652146	7.208	665824	7.208	658538	7.208	619753
7.215	615034	7.215	671698	7.215	595934	7.215	606222	7.215	515112	7.215	645422	7.215	659050	7.215	620623	7.215	627512
7.222	608121	7.222	655169	7.222	581058	7.222	616296	7.222	529632	7.222	637264	7.222	660819	7.222	622163	7.222	621363
7.23	609768	7.23	658820	7.23	583981	7.229	611083	7.229	514360	7.23	638122	7.229	660132	7.23	591124	7.229	624968
7.237	617930	7.237	639607	7.237	573605	7.237	596088	7.237	517381	7.237	642937	7.237	665840	7.237	590414	7.237	616244
7.244	612916	7.244	652016	7.244	577575	7.244	602251	7.244	518103	7.244	631909	7.244	669427	7.244	572067	7.244	611666
7.252	614625	7.252	648615	7.251	582186	7.251	598689	7.251	529263	7.252	629447	7.251	648424	7.251	574603	7.251	613399
7.259	605315	7.259	657763	7.259	566855	7.259	598752	7.259	522239	7.259	636531	7.259	656514	7.259	568407	7.259	612726
7.266	616012	7.266	637019	7.266	570406	7.266	616710	7.266	512411	7.266	623318	7.266	657684	7.266	549543	7.266	601895
7.273	615317	7.273	641910	7.273	577057	7.273	594194	7.273	523131	7.273	634807	7.273	651027	7.273	545157	7.273	607674
7.281	612162	7.281	630731	7.281	572406	7.281	615571	7.281	515187	7.281	633323	7.281	650144	7.281	547630	7.281	600957
7.288	607204	7.288	646181	7.288	566671	7.288	612782	7.288	508541	7.288	627185	7.288	647311	7.288	546551	7.288	595707
7.295	607970	7.295	642604	7.295	583715	7.295	609620	7.295	504719	7.295	623599	7.295	644049	7.295	541075	7.295	607388
7.303	605901	7.303	633468	7.302	562294	7.302	605951	7.302	505446	7.303	620970	7.302	633561	7.303	527468	7.302	606510
7.31	601667	7.31	619219	7.31	564075	7.31	625512	7.31	515947	7.31	625962	7.31	632923	7.31	529977	7.31	603759
7.317	611807	7.317	624571	7.317	560072	7.317	597742	7.317	497329	7.317	612295	7.317	628881	7.317	525573	7.317	597462
7.325	598449	7.325	629149	7.324	567342	7.324	605154	7.324	494655	7.324	615775	7.324	630647	7.324	535737	7.324	599759
7.332	603810	7.332	623926	7.332	568563	7.332	603236	7.332	508304	7.332	623111	7.332	619692	7.332	519606	7.332	602220
7.339	601385	7.339	628778	7.339	567516	7.339	607572	7.339	497622	7.339	613904	7.339	621294	7.339	524193	7.339	597582
7.346	602056	7.346	624011	7.346	559246	7.346	608449	7.346	496528	7.346	612639	7.346	624975	7.346	514462	7.346	591172
7.354	600508	7.354	626285	7.354	564495	7.354	576857	7.354	499254	7.354	610036	7.354	626857	7.354	502053	7.354	597168
7.361	596007	7.361	628916	7.361	562104	7.361	588757	7.361	512471	7.361	608491	7.361	617541	7.361	518321	7.361	595407
7.368	595539	7.368	625313	7.368	552314	7.368	586117	7.368	509547	7.368	591806	7.368	638816	7.368	507905	7.368	575917
7.376	589279	7.376	618222	7.375	561282	7.375	585287	7.375	498154	7.376	616243	7.375	619039	7.376	503640	7.375	581464
7.383	604335	7.383	618493	7.383	567980	7.383	588507	7.383	510227	7.383	601642	7.383	621299	7.383	516187	7.383	573102
7.39	581056	7.39	620218	7.39	550672	7.39	584965	7.39	494046	7.39	611249	7.39	623360	7.39	504532	7.39	581606
7.398	584513	7.397	635326	7.397	549819	7.397	588953	7.397	500894	7.397	589106	7.397	605464	7.397	520225	7.397	583075
7.405	591138	7.405	617677	7.405	561429	7.405	583739	7.405	493474	7.405	608233	7.405	619391	7.405	505459	7.405	584107
7.412	595401	7.412	615914	7.412	547122	7.412	571144	7.412	488481	7.412	602642	7.412	611271	7.412	500718	7.412	577173
7.419	575212	7.419	616512	7.419	557968	7.419	580209	7.419	491195	7.419	601768	7.419	615448	7.419	501321	7.419	581535
7.427	581562	7.427	620996	7.427	562347	7.426	572174	7.427	495027	7.427	596157	7.427	616012	7.427	501664	7.426	583788
7.434	563595	7.434	602138	7.434	538643	7.434	580353	7.434	493059	7.434	604097	7.434	617331	7.434	511548	7.434	584179
7.441	580012	7.441	612790	7.441	548491	7.441	568953	7.441	500397	7.441	598222	7.441	613693	7.441	508255	7.441	572280
7.449	582599	7.449	621472	7.448	536632	7.448	586790	7.448	490068	7.449	596123	7.448	614024	7.448	501674	7.448	564204
7.456	585413	7.456	607896	7.456	554718	7.456	573734	7.456	497580	7.456	588493	7.456	603643	7.456	497810	7.456	572651
7.463	583037	7.463	606173	7.463	547673	7.463	572896	7.463	483707	7.463	595344	7.463	612452	7.463	493970	7.463	567708
7.471	573311	7.47	608320	7.47	545550	7.47	572733	7.47	491679	7.47	587672	7.47	602474	7.47	491687	7.47	589317
7.478	584035	7.478	611042	7.478	536206	7.478	573606	7.478	490852	7.478	587013	7.478	600571	7.478	498745	7.478	582186
7.485	576862	7.485	595644	7.485	532711	7.485	569220	7.485	489768	7.485	590412	7.485	603445	7.485	499393	7.485	560466
7.492	571748	7.492	602192	7.492	535442	7.492	582288	7.492	494280	7.492	595841	7.492	597385	7.492	500801	7.492	572539
7.5	579383	7.5	595044	7.5	547612	7.499	566735	7.5	484418	7.5	579928	7.499	607153	7.5	490002	7.499	574155
7.507	575285	7.507	610307	7.507	536803	7.507	569270	7.507	487495	7.507	584219	7.507	610954	7.507	485037	7.507	566764
7.514	575993	7.514	606471	7.514	549428	7.514	581312	7.514	480423	7.514	584159	7.514	608538	7.514	498466	7.514	566343
7.522	570534	7.522	598227	7.521	535360	7.521	562926	7.521	490581	7.522	574902	7.521	599734	7.521	488768	7.521	577850
7.529	581896	7.529	610284	7.529	540185	7.529	574896	7.529	479866	7.529	598269	7.529	609647	7.529	489137	7.529	562738
7.536	581499	7.536	600797	7.536	528204	7.536	569371	7.536	490821	7.536	574772	7.536	593334	7.536	480131	7.536	569154
7.543	558469	7.543	597287	7.543	528500	7.543	557670	7.543	487220	7.543	581829	7.543	599233	7.543	492075	7.543	559668
7.551	575895	7.551	597430	7.551	532467	7.551	548941	7.551	488019	7.551	575820	7.551	597415	7.551	497655	7.551	566142
7.558	570047	7.558	596644	7.558	541792	7.558	557476	7.558	487231	7.558	582576	7.558	608220	7.558	511685	7.558	570435
7.565	574040	7.565	600659	7.565	535537	7.565	564557	7.565	483544	7.565	578880	7.565	604257	7.565	505807	7.565	559122
7.573	568424	7.573	591030	7.572	529157	7.572	562782	7.572	477304	7.573	575154	7.572	600726	7.573	501353	7.572	576315
7.58	569868	7.58	594177	7.58	540149	7.58	562402	7.58	487078	7.58	569258	7.58	605554	7.58	502997	7.58	574815
7.587	587822	7.587	588067	7.587	520304	7.587	557411	7.587	483060	7.587	585456	7.587	593666	7.587	497169	7.587	566561
7.595	575933	7.595	591115	7.594	539118	7.594	547021	7.594	476541	7.594	590146	7.594	612487	7.594	492302	7.594	568740
7.602	561965	7.602	600793	7.602	526399	7.602	570307	7.602	475508	7.602	593652	7.602	592674	7.602	499147	7.602	567901
7.609	559052	7.609	590089	7.609	534346	7.609	556404	7.609	480772	7.609	583926	7.609	602034	7.609	495083	7.609	569973
7.616	569001	7.616	597332	7.616	538710	7.616	567721	7.616	474526	7.616	579043	7.616	592377	7.616	493093	7.616	563247
7.624	564371	7.624	597427	7.624	529460	7.624	550340	7.624	477524	7.624	592365	7.624	591262	7.624	495869	7.623	570201
7.631	557415	7.631	580961	7.631	528924	7.631	555291	7.631	477878	7.631	568602	7.631	586115	7.631	499538	7.631	544557
7.638	577439	7.638	585718	7.638	528846	7.638	558963	7.638	476629	7.638	586335	7.638	588322	7.638	477083	7.638	557226
7.646	550028	7.646	582554	7.645	520405	7.645	560852	7.645	477305	7.646	573102	7.645	586693	7.646	476575	7.645	552034
7.653	560837	7.653	591046	7.653	521845	7.653	554929	7.653	469478	7.653	571992	7.653	584627	7.653	480152	7.653	556590
7.66	562607	7.66	587482	7.66	531428	7.66	555496	7.66	477694	7.66	578613	7.66	594671	7.66	474191	7.66	559433
7.668	550321	7.668	585801	7.667	515498	7.667	554673	7.667	474806	7.667	573993	7.667	587359	7.667	476231	7.667	544893
7.675	552498	7.675	580358	7.675	528567	7.675	552008	7.675	477469	7.675	564772	7.675	590078	7.675	484541	7.675	549955
7.682	559218	7.682	577248	7.682	530474	7.682	543564	7.682	470499	7.682	562596	7.682	589046	7.682	472885	7.682	559714
7.689	544470	7.689	567991	7.689	531993	7.689	554247	7.689	469853	7.689	562125	7.689	588310	7.689	488276	7.689	547007
7.697	556080	7.697	569852	7.697	518409	7.696	549548	7.697	464615	7.697	562157	7.697	584987	7.697	481122	7.696	544589
7.704	556589	7.704	589464	7.704	534141	7.704	542744	7.704	471455	7.704	563775	7.704	592577	7.704	486534	7.704	545894
7.711	558937	7.711	572176	7.711	539142	7.711	547214	7.711	469215	7.711	559213	7.711	601572	7.711	473265	7.711	551030
7.719	561479	7.719	585841	7.718	526613	7.718	534031	7.718	470412	7.719	563118	7.718	588474	7.718	482398	7.718	549961
7.726	553532	7.726	576026	7.726	534826	7.726	553927	7.726	466298	7.726	571358	7.726	612978	7.726	495818	7.726	557403
7.733	567450	7.733	589717	7.733	533915	7.733	542938	7.733	475165	7.733	584622	7.733	605376	7.733	493141	7.733	560891
7.74	562213	7.74	596286	7.74	544121	7.74	537779	7.74	487549	7.74	576232	7.74	610152	7.74	512847	7.74	572845
7.748	568211	7.748	600258	7.748	545998	7.748	548768	7.748	482669	7.748	581757	7.748	608451	7.748	517032	7.748	581401
7.755	569389	7.755	577285	7.755	552054	7.755	544034	7.755	483464	7.755	581141	7.755	618453	7.755	514644	7.755	568960
7.762	568388	7.762	602354	7.762	545150	7.762	552832	7.762	492771	7.762	587846	7.762	627464	7.762	533331	7.762	583122
7.77	581962	7.77	614488	7.77	557718	7.769	544866	7.77	480660	7.77	610698	7.769	611100	7.77	530489	7.769	592862
7.777	581049	7.777	597367	7.777	549191	7.777	559471	7.777	481901	7.777	591502	7.777	620170	7.777	542623	7.777	591901
7.784	584239	7.784	593274	7.784	557868	7.784	562838	7.784	489232	7.784	614045	7.784	602353	7.784	546073	7.784	591889
7.792	568790	7.792	601347	7.791	562637	7.791	558928	7.791	488372	7.792	594848	7.791	610640	7.791	535969	7.791	599417
7.799	574167	7.799	592716	7.799	547071	7.799	563078	7.799	499699	7.799	594739	7.799	618106	7.799	540627	7.799	598465
7.806	577587	7.806	600052	7.806	559493	7.806	564360	7.806	492511	7.806	607149	7.806	603398	7.806	528918	7.806	605789
7.813	564979	7.813	593076	7.813	540160	7.813	575360	7.813	475221	7.813	591894	7.813	604124	7.813	524995	7.813	575741
7.821	567610	7.821	585263	7.821	555631	7.821	568459	7.821	476365	7.821	598394	7.821	593073	7.821	521549	7.821	593239
7.828	564411	7.828	577923	7.828	525691	7.828	566478	7.828	471470	7.828	579274	7.828	580425	7.828	501812	7.828	578363
7.835	547071	7.835	569505	7.835	523637	7.835	572565	7.835	473994	7.835	578380	7.835	590308	7.835	490703	7.835	576347
7.843	558639	7.843	571838	7.842	516877	7.842	577772	7.842	474818	7.843	581112	7.842	573744	7.843	485183	7.842	564521
7.85	545654	7.85	561284	7.85	511626	7.85	562214	7.85	464132	7.85	567728	7.85	571683	7.85	479282	7.85	550900
7.857	547354	7.857	557328	7.857	526761	7.857	545817	7.857	453628	7.857	558557	7.857	557253	7.857	481325	7.857	549009
7.865	534865	7.865	574516	7.864	512039	7.864	541210	7.864	466349	7.864	556059	7.864	568751	7.864	470214	7.864	535956
7.872	536593	7.872	558945	7.872	513841	7.872	542927	7.872	458657	7.872	556686	7.872	560609	7.872	464127	7.872	543475
7.879	529442	7.879	561089	7.879	520273	7.879	545096	7.879	460257	7.879	555425	7.879	573408	7.879	463608	7.879	529409
7.886	550752	7.886	560861	7.886	505807	7.886	531480	7.886	443902	7.886	541301	7.886	560691	7.886	472807	7.886	533824
7.894	537337	7.894	559532	7.894	510350	7.894	527415	7.894	449282	7.894	539452	7.894	571978	7.894	455922	7.894	527118
7.901	531973	7.901	558670	7.901	497716	7.901	525393	7.901	446319	7.901	543934	7.901	554675	7.901	447509	7.901	529708
7.908	531022	7.908	560426	7.908	493880	7.908	524370	7.908	456831	7.908	542481	7.908	551519	7.908	463885	7.908	523839
7.916	531192	7.916	552452	7.915	488737	7.915	531781	7.915	448078	7.916	527113	7.915	554711	7.916	450765	7.915	524484
7.923	534698	7.923	563566	7.923	498042	7.923	526161	7.923	453346	7.923	539315	7.923	555502	7.923	458769	7.923	519621
7.93	536973	7.93	541985	7.93	492588	7.93	527966	7.93	457319	7.93	537460	7.93	551503	7.93	453241	7.93	522564
7.938	533389	7.938	541332	7.937	491068	7.937	518110	7.937	450047	7.937	543836	7.937	550926	7.937	463603	7.937	512317
7.945	522267	7.945	546950	7.945	494929	7.945	514960	7.945	451859	7.945	531549	7.945	543348	7.945	444238	7.945	511622
7.952	529500	7.952	550250	7.952	488937	7.952	525442	7.952	440360	7.952	547467	7.952	552870	7.952	448894	7.952	521389
7.959	511916	7.959	547024	7.959	483347	7.959	515844	7.959	431497	7.959	528924	7.959	554281	7.959	451039	7.959	514931
7.967	522406	7.967	550548	7.967	496158	7.966	517271	7.967	444635	7.967	534206	7.967	551694	7.967	436946	7.966	519198
7.974	517538	7.974	550044	7.974	493148	7.974	510610	7.974	446689	7.974	530562	7.974	552936	7.974	464078	7.974	520131
7.981	510913	7.981	550960	7.981	489987	7.981	522866	7.981	444335	7.981	530723	7.981	532630	7.981	446736	7.981	510467
7.989	522468	7.989	543682	7.988	493471	7.988	501574	7.988	449513	7.989	536214	7.988	547405	7.989	440988	7.988	504377
7.996	515676	7.996	540734	7.996	491438	7.996	507436	7.996	446042	7.996	531985	7.996	547221	7.996	444208	7.996	519939
8.003	528293	8.003	542234	8.003	484659	8.003	513434	8.003	442269	8.003	529939	8.003	543715	8.003	447665	8.003	511327
8.011	522417	8.01	548506	8.01	479136	8.01	511954	8.01	451505	8.01	526931	8.01	534175	8.01	447057	8.01	507249
8.018	522937	8.018	536557	8.018	490027	8.018	504074	8.018	444318	8.018	523708	8.018	535220	8.018	459803	8.018	512539
8.025	519685	8.025	540671	8.025	481497	8.025	502309	8.025	438065	8.025	522962	8.025	538325	8.025	440248	8.025	501030
8.032	509849	8.032	543086	8.032	484994	8.032	511709	8.032	438399	8.032	529336	8.032	532912	8.032	454106	8.032	515354
8.04	512871	8.04	538334	8.04	482257	8.039	506765	8.04	442464	8.04	537328	8.039	539071	8.04	446171	8.039	511236
8.047	515904	8.047	540845	8.047	484806	8.047	521812	8.047	452447	8.047	516695	8.047	540805	8.047	444598	8.047	503045
8.054	523783	8.054	554931	8.054	496969	8.054	517597	8.054	437999	8.054	528149	8.054	531414	8.054	435475	8.054	516729
8.062	506905	8.062	529260	8.061	483437	8.061	520845	8.061	446440	8.062	527423	8.061	533197	8.061	438051	8.061	509052
8.069	516940	8.069	528844	8.069	478003	8.069	503069	8.069	443630	8.069	527794	8.069	536174	8.069	437479	8.069	508731
8.076	506477	8.076	536672	8.076	486950	8.076	510995	8.076	433589	8.076	528166	8.076	527973	8.076	442589	8.076	502839
8.083	514010	8.083	524144	8.083	485671	8.083	508919	8.083	438416	8.083	513701	8.083	532407	8.083	443013	8.083	507269
8.091	518110	8.091	525868	8.091	482618	8.091	501038	8.091	447160	8.091	517069	8.091	529583	8.091	440449	8.091	513050
8.098	519236	8.098	541676	8.098	476637	8.098	501022	8.098	430377	8.098	515918	8.098	539509	8.098	445123	8.098	511297
8.105	515062	8.105	533463	8.105	481774	8.105	514018	8.105	434816	8.105	525079	8.105	530683	8.105	435960	8.105	499024
8.113	515703	8.113	532352	8.112	474897	8.112	495907	8.112	429282	8.113	525511	8.112	540225	8.113	437803	8.112	501362
8.12	506770	8.12	536381	8.12	481842	8.12	499185	8.12	433278	8.12	522329	8.12	541016	8.12	447219	8.12	506815
8.127	503862	8.127	531752	8.127	474798	8.127	493084	8.127	426459	8.127	519326	8.127	534911	8.127	426457	8.127	503912
8.135	513100	8.135	529885	8.134	475463	8.134	497740	8.134	432082	8.134	514100	8.134	543117	8.134	439223	8.134	493282
8.142	512893	8.142	537926	8.142	472512	8.142	505072	8.142	436237	8.142	514007	8.142	528251	8.142	430845	8.142	516060
8.149	509733	8.149	528766	8.149	474803	8.149	496984	8.149	439423	8.149	524571	8.149	531497	8.149	434216	8.149	492360
8.156	495129	8.156	534572	8.156	479686	8.156	503420	8.156	442518	8.156	513225	8.156	538224	8.156	431345	8.156	495203
8.164	515723	8.164	528631	8.164	478343	8.164	490627	8.164	427857	8.164	510126	8.164	525054	8.164	437647	8.164	498781
8.171	514866	8.171	530818	8.171	472172	8.171	486762	8.171	440280	8.171	512514	8.171	524800	8.171	430192	8.171	494322
8.178	512968	8.178	530756	8.178	477054	8.178	498875	8.178	433538	8.178	507445	8.178	525113	8.178	438580	8.178	491630
8.186	497054	8.186	534209	8.185	476989	8.185	490960	8.185	422871	8.186	520553	8.185	529305	8.186	436024	8.185	494047
8.193	511008	8.193	540379	8.193	465602	8.193	499230	8.193	434167	8.193	524653	8.193	523313	8.193	433001	8.193	503632
8.2	505661	8.2	529027	8.2	475104	8.2	500012	8.2	430153	8.2	504191	8.2	530506	8.2	431287	8.2	498567
8.208	513265	8.207	533019	8.207	470598	8.207	493914	8.207	445713	8.207	511149	8.207	512834	8.207	438315	8.207	495769
8.215	516568	8.215	529578	8.215	465134	8.215	494399	8.215	431294	8.215	507907	8.215	535334	8.215	436355	8.215	500456
8.222	519489	8.222	536562	8.222	482161	8.222	489493	8.222	444782	8.222	504828	8.222	527055	8.222	430354	8.222	501895
8.229	515187	8.229	548266	8.229	484571	8.229	498749	8.229	440737	8.229	510370	8.229	536180	8.229	439004	8.229	481374
8.237	514187	8.237	541502	8.237	471685	8.236	493039	8.237	429803	8.237	492795	8.237	522247	8.237	429526	8.236	499322
8.244	519979	8.244	547206	8.244	477664	8.244	500487	8.244	430647	8.244	505623	8.244	530525	8.244	445343	8.244	488857
8.251	516772	8.251	537141	8.251	477953	8.251	492531	8.251	436425	8.251	513520	8.251	529175	8.251	437381	8.251	489187
8.259	513724	8.259	526669	8.258	476252	8.258	500132	8.258	437071	8.259	510849	8.258	519944	8.258	435704	8.258	489605
8.266	509017	8.266	542039	8.266	478063	8.266	486723	8.266	433183	8.266	503732	8.266	521014	8.266	438808	8.266	486976
8.273	517511	8.273	534071	8.273	470104	8.273	490219	8.273	427767	8.273	514621	8.273	515774	8.273	430241	8.273	491670
8.281	499902	8.28	526890	8.28	467117	8.28	495161	8.28	430348	8.28	514950	8.28	521307	8.28	437107	8.28	494430
8.288	496830	8.288	520287	8.288	484263	8.288	500838	8.288	434121	8.288	505049	8.288	518753	8.288	435123	8.288	496783
8.295	495620	8.295	521315	8.295	463490	8.295	498030	8.295	426554	8.295	506425	8.295	515779	8.295	413678	8.295	487769
8.302	501618	8.302	520483	8.302	474583	8.302	499922	8.302	444069	8.302	506840	8.302	514126	8.302	428748	8.302	485771
8.31	495703	8.31	513717	8.31	463935	8.309	495062	8.31	429741	8.31	494873	8.309	525012	8.31	436150	8.309	479765
8.317	499059	8.317	517735	8.317	465291	8.317	487332	8.317	442849	8.317	505955	8.317	516697	8.317	427874	8.317	484705
8.324	495645	8.324	529160	8.324	463943	8.324	483478	8.324	444850	8.324	497977	8.324	514991	8.324	430838	8.324	490348
8.332	501898	8.332	502071	8.331	474872	8.331	484031	8.331	448136	8.332	496025	8.331	508534	8.331	441773	8.331	480696
8.339	503105	8.339	500957	8.339	467493	8.339	476591	8.339	453252	8.339	501821	8.339	514588	8.339	436289	8.339	478137
8.346	496810	8.346	516076	8.346	473895	8.346	482007	8.346	449512	8.346	508324	8.346	511162	8.346	426646	8.346	480432
8.353	509407	8.353	519249	8.353	472181	8.353	483751	8.353	459037	8.353	495371	8.353	513592	8.353	435516	8.353	481791
8.361	493713	8.361	517590	8.361	443087	8.361	485832	8.361	449141	8.361	496551	8.361	507593	8.361	428557	8.361	488967
8.368	496986	8.368	507572	8.368	467027	8.368	484692	8.368	470924	8.368	499628	8.368	500485	8.368	423824	8.368	489047
8.375	489218	8.375	508345	8.375	464855	8.375	472666	8.375	460951	8.375	486129	8.375	519831	8.375	422342	8.375	474100
8.383	494737	8.383	511823	8.383	465127	8.382	482843	8.382	465266	8.383	497042	8.382	507113	8.383	427462	8.382	482172
8.39	494848	8.39	502613	8.39	446378	8.39	487124	8.39	447687	8.39	496395	8.39	508324	8.39	425222	8.39	483495
8.397	495998	8.397	507503	8.397	458034	8.397	495232	8.397	443639	8.397	505142	8.397	516320	8.397	421125	8.397	474989
8.405	500198	8.405	504212	8.404	447701	8.404	487179	8.404	446274	8.405	485081	8.404	497924	8.404	429657	8.404	492699
8.412	486081	8.412	505912	8.412	457829	8.412	500059	8.412	436101	8.412	497242	8.412	520447	8.412	428189	8.412	479346
8.419	490563	8.419	503196	8.419	460585	8.419	487628	8.419	441704	8.419	497482	8.419	504545	8.419	423951	8.419	479214
8.426	503537	8.426	511246	8.426	458235	8.426	489808	8.426	435801	8.426	492618	8.426	506805	8.426	432398	8.426	477956
8.434	490366	8.434	527829	8.434	466266	8.434	487195	8.434	433089	8.434	501701	8.434	517615	8.434	425864	8.434	495143
8.441	502683	8.441	512700	8.441	465957	8.441	496228	8.441	425608	8.441	494803	8.441	521102	8.441	427980	8.441	487663
8.448	506142	8.448	523614	8.448	467635	8.448	483203	8.448	429225	8.448	496389	8.448	510655	8.448	425863	8.448	489466
8.456	495949	8.456	521439	8.455	466467	8.455	475593	8.455	431594	8.456	491689	8.455	502000	8.456	422284	8.455	480369
8.463	495479	8.463	514686	8.463	468504	8.463	484033	8.463	420374	8.463	503801	8.463	509890	8.463	427848	8.463	478656
8.47	501653	8.47	514698	8.47	473229	8.47	482128	8.47	435344	8.47	494314	8.47	498270	8.47	417491	8.47	496893
8.478	503952	8.477	511743	8.477	469378	8.477	475027	8.477	434932	8.477	503733	8.477	501081	8.477	438370	8.477	490454
8.485	498820	8.485	517240	8.485	465294	8.485	480940	8.485	425823	8.485	496274	8.485	504985	8.485	425797	8.485	487669
8.492	500820	8.492	512782	8.492	465311	8.492	485700	8.492	416994	8.492	504889	8.492	510918	8.492	415788	8.492	491913
8.499	511833	8.499	509817	8.499	458252	8.499	481524	8.499	418909	8.499	488312	8.499	516737	8.499	418318	8.499	491111
8.507	485833	8.507	524014	8.507	466950	8.507	490734	8.507	418770	8.507	484353	8.507	511794	8.507	420869	8.507	479766
8.514	489759	8.514	508238	8.514	453044	8.514	491238	8.514	433969	8.514	495857	8.514	501712	8.514	422999	8.514	482917
8.521	476260	8.521	497929	8.521	453090	8.521	485160	8.521	418536	8.521	497872	8.521	490622	8.521	421252	8.521	480843
8.529	481394	8.529	500025	8.528	440597	8.528	487257	8.528	416806	8.529	493469	8.528	512432	8.528	424561	8.528	484867
8.536	486069	8.536	503347	8.536	445311	8.536	482551	8.536	416201	8.536	489714	8.536	495666	8.536	427885	8.536	463953
8.543	484263	8.543	497812	8.543	443079	8.543	483321	8.543	410160	8.543	480259	8.543	497174	8.543	408707	8.543	476043
8.551	473803	8.55	501262	8.55	446608	8.55	490428	8.55	420904	8.55	488745	8.55	513436	8.55	413642	8.55	480175
8.558	478106	8.558	501809	8.558	455011	8.558	487356	8.558	400994	8.558	478994	8.558	496239	8.558	411017	8.558	463555
8.565	474110	8.565	498702	8.565	449237	8.565	474709	8.565	408120	8.565	484798	8.565	496041	8.565	413899	8.565	461878
8.572	479495	8.572	492718	8.572	453075	8.572	472088	8.572	411404	8.572	490105	8.572	491325	8.572	414393	8.572	465260
8.58	472492	8.58	496247	8.58	444007	8.579	470288	8.58	410821	8.58	481825	8.579	494403	8.58	409791	8.579	466242
8.587	486402	8.587	480521	8.587	451674	8.587	468072	8.587	402969	8.587	476879	8.587	495279	8.587	401288	8.587	465005
8.594	477194	8.594	478073	8.594	445805	8.594	466639	8.594	412636	8.594	472188	8.594	490501	8.594	406664	8.594	468533
8.602	481597	8.602	496077	8.601	445554	8.601	468611	8.601	409780	8.602	476836	8.601	486706	8.601	415968	8.601	455153
8.609	465636	8.609	490582	8.609	446445	8.609	468392	8.609	408755	8.609	478553	8.609	498811	8.609	404401	8.609	449916
8.616	462699	8.616	502048	8.616	428139	8.616	467264	8.616	413577	8.616	468948	8.616	491167	8.616	406549	8.616	468499
8.623	469086	8.623	490419	8.623	444839	8.623	460523	8.623	401999	8.623	472807	8.623	484112	8.623	409402	8.623	465486
8.631	465501	8.631	492583	8.631	441052	8.631	468590	8.631	404829	8.631	474944	8.631	480447	8.631	409667	8.631	457607
8.638	469086	8.638	477822	8.638	439686	8.638	460137	8.638	405136	8.638	476772	8.638	485864	8.638	412496	8.638	460680
8.645	466179	8.645	480151	8.645	439654	8.645	459341	8.645	412438	8.645	475208	8.645	486004	8.645	411689	8.645	451075
8.653	463906	8.653	488513	8.652	430059	8.652	462395	8.652	409048	8.653	475464	8.652	478964	8.653	413502	8.652	463854
8.66	468250	8.66	473716	8.66	446642	8.66	455284	8.66	406795	8.66	466005	8.66	482842	8.66	404260	8.66	459154
8.667	469351	8.667	491427	8.667	438113	8.667	459623	8.667	398215	8.667	469001	8.667	490123	8.667	413829	8.667	450999
8.675	476570	8.675	470394	8.674	434805	8.674	459534	8.674	403965	8.675	477233	8.674	486563	8.674	397219	8.674	461170
8.682	466516	8.682	470194	8.682	432796	8.682	454316	8.682	406882	8.682	473046	8.682	488918	8.682	406361	8.682	446917
8.689	460868	8.689	478797	8.689	433967	8.689	453520	8.689	408558	8.689	469613	8.689	474514	8.689	411998	8.689	460881
8.696	465632	8.696	485210	8.696	438936	8.696	456402	8.696	401855	8.696	465077	8.696	485503	8.696	402268	8.696	462110
8.704	460709	8.704	492141	8.704	437546	8.704	457578	8.704	410663	8.704	470828	8.704	479733	8.704	414475	8.704	460412
8.711	473183	8.711	471190	8.711	435664	8.711	456294	8.711	400778	8.711	473634	8.711	488682	8.711	416772	8.711	461081
8.718	459685	8.718	492362	8.718	450701	8.718	457081	8.718	401247	8.718	458689	8.718	491840	8.718	412938	8.718	465932
8.726	468339	8.726	499221	8.725	444773	8.725	460835	8.725	399253	8.726	472392	8.725	495824	8.726	414394	8.725	470198
8.733	472642	8.733	493202	8.733	431657	8.733	445445	8.733	398197	8.733	475841	8.733	490043	8.733	403588	8.733	448644
8.74	465919	8.74	476321	8.74	430012	8.74	456539	8.74	402846	8.74	475145	8.74	492975	8.74	418822	8.74	460669
8.748	475138	8.748	485975	8.747	425929	8.747	447847	8.747	408059	8.747	460320	8.747	491559	8.747	401282	8.747	441616
8.755	471162	8.755	481495	8.755	432976	8.755	455173	8.755	406478	8.755	468373	8.755	474065	8.755	407286	8.755	460644
8.762	465197	8.762	483817	8.762	441285	8.762	469038	8.762	399835	8.762	462170	8.762	490312	8.762	397929	8.762	451186
8.769	465151	8.769	486320	8.769	430731	8.769	458667	8.769	401896	8.769	462331	8.769	475523	8.769	401165	8.769	462331
8.777	462001	8.777	473847	8.777	427035	8.777	459613	8.777	398576	8.777	465285	8.777	479601	8.777	401348	8.777	450262
8.784	465532	8.784	480098	8.784	432622	8.784	463264	8.784	396050	8.784	463044	8.784	472452	8.784	400888	8.784	464548
8.791	459401	8.791	475160	8.791	430520	8.791	470492	8.791	406257	8.791	471247	8.791	466763	8.791	394965	8.791	448777
8.799	451344	8.799	482888	8.798	433651	8.798	469073	8.798	393981	8.799	455264	8.798	476503	8.799	399067	8.798	446749
8.806	470717	8.806	470099	8.806	434838	8.806	463703	8.806	397235	8.806	458051	8.806	471127	8.806	399419	8.806	445649
8.813	448420	8.813	470296	8.813	427625	8.813	452312	8.813	400458	8.813	451279	8.813	473871	8.813	403343	8.813	453513
8.821	460184	8.82	471249	8.82	427713	8.82	460263	8.82	393074	8.82	452028	8.82	469712	8.82	398097	8.82	446725
8.828	455808	8.828	467101	8.828	428687	8.828	457608	8.828	388329	8.828	452755	8.828	469628	8.828	400335	8.828	441974
8.835	455488	8.835	461101	8.835	426457	8.835	449655	8.835	405565	8.835	465045	8.835	473609	8.835	389654	8.835	456923
8.842	466606	8.842	471417	8.842	429248	8.842	457665	8.842	397183	8.842	462255	8.842	472806	8.842	396614	8.842	446942
8.85	456700	8.85	471945	8.85	417226	8.849	452574	8.85	395069	8.85	466121	8.85	470519	8.85	399824	8.849	452436
8.857	470700	8.857	479956	8.857	426576	8.857	452710	8.857	392579	8.857	443933	8.857	461829	8.857	403107	8.857	461775
8.864	454714	8.864	467062	8.864	434275	8.864	444568	8.864	398390	8.864	461254	8.864	466250	8.864	399959	8.864	444178
8.872	455071	8.872	466541	8.871	427608	8.871	455674	8.871	397194	8.872	448576	8.871	465649	8.871	400714	8.871	453011
8.879	456570	8.879	461324	8.879	420307	8.879	436585	8.879	389309	8.879	460748	8.879	460759	8.879	394614	8.879	453622
8.886	449858	8.886	460283	8.886	421292	8.886	446129	8.886	387430	8.886	465667	8.886	478531	8.886	397951	8.886	449585
8.894	457039	8.893	472732	8.893	423092	8.893	433529	8.893	391718	8.893	462991	8.893	466153	8.893	386058	8.893	441980
8.901	449853	8.901	461823	8.901	421983	8.901	449762	8.901	401086	8.901	457807	8.901	469651	8.901	385239	8.901	447725
8.908	457176	8.908	467232	8.908	419103	8.908	440042	8.908	385299	8.908	453612	8.908	464845	8.908	396447	8.908	449061
8.915	459386	8.915	461841	8.915	433376	8.915	455966	8.915	381583	8.915	456864	8.915	461398	8.915	390706	8.915	433487
8.923	452010	8.923	473548	8.923	420980	8.922	441173	8.923	379769	8.923	449596	8.922	455897	8.923	393490	8.922	445941
8.93	445471	8.93	465489	8.93	427260	8.93	443517	8.93	391844	8.93	452787	8.93	457700	8.93	393746	8.93	434721
8.937	450726	8.937	458063	8.937	421875	8.937	436905	8.937	388336	8.937	446246	8.937	464935	8.937	394024	8.937	434226
8.945	456613	8.945	470737	8.944	425276	8.944	443196	8.944	382098	8.945	455094	8.944	470697	8.944	392161	8.944	432772
8.952	446805	8.952	462407	8.952	425271	8.952	435994	8.952	388496	8.952	450218	8.952	464490	8.952	391295	8.952	443058
8.959	457944	8.959	465709	8.959	420452	8.959	430966	8.959	384898	8.959	449460	8.959	463749	8.959	394218	8.959	441016
8.966	441411	8.966	462606	8.966	419241	8.966	438919	8.966	385174	8.966	462042	8.966	476180	8.966	389921	8.966	450460
8.974	448496	8.974	466699	8.974	432764	8.974	445464	8.974	388276	8.974	456489	8.974	469773	8.974	399326	8.974	444278
8.981	450133	8.981	480509	8.981	425592	8.981	442295	8.981	392993	8.981	462494	8.981	464473	8.981	392668	8.981	440909
8.988	441519	8.988	474356	8.988	427539	8.988	429428	8.988	399325	8.988	458587	8.988	468687	8.988	408821	8.988	449206
8.996	455455	8.996	474817	8.995	430221	8.995	431576	8.995	400888	8.996	447459	8.995	473772	8.996	397703	8.995	443568
9.003	459718	9.003	489114	9.003	426568	9.003	436120	9.003	401293	9.003	459193	9.003	485415	9.003	399052	9.003	446890
9.01	447105	9.01	513718	9.01	429329	9.01	442165	9.01	413010	9.01	459290	9.01	503864	9.01	411832	9.01	454291
9.018	445994	9.018	555555	9.017	442555	9.017	434600	9.017	451606	9.017	460647	9.017	551563	9.017	434296	9.017	457585
9.025	460438	9.025	625113	9.025	461830	9.025	461717	9.025	498643	9.025	475034	9.025	575967	9.025	475402	9.025	469432
9.032	473970	9.032	771008	9.032	487271	9.032	453832	9.032	574662	9.032	498804	9.032	695286	9.032	528801	9.032	506524
9.039	491856	9.039	958033	9.039	575517	9.039	455919	9.039	705175	9.039	537440	9.039	816764	9.039	634928	9.039	567710
9.047	540453	9.047	1230316	9.047	669316	9.047	494608	9.047	883027	9.047	603584	9.047	1024027	9.047	757166	9.047	665527
9.054	591078	9.054	1612721	9.054	810406	9.054	542052	9.054	1115733	9.054	684557	9.054	1215605	9.054	953238	9.054	802544
9.061	684048	9.061	2066921	9.061	980119	9.061	594327	9.061	1413338	9.061	825752	9.061	1516021	9.061	1200743	9.061	1006889
9.069	795054	9.069	2595396	9.068	1202793	9.068	729382	9.068	1726512	9.069	1009160	9.068	1770917	9.069	1503623	9.068	1268530
9.076	935864	9.076	3147977	9.076	1432448	9.076	876640	9.076	2057545	9.076	1208367	9.076	2001742	9.076	1816881	9.076	1584507
9.083	1082325	9.083	3691413	9.083	1680383	9.083	1120861	9.083	2366466	9.083	1432258	9.083	2250804	9.083	2091720	9.083	1944884
9.091	1240355	9.091	4119192	9.09	1899451	9.09	1375168	9.09	2639371	9.09	1676322	9.09	2382134	9.09	2357932	9.09	2302184
9.098	1362379	9.098	4424268	9.098	2074512	9.098	1719232	9.098	2807166	9.098	1839708	9.098	2423357	9.098	2538496	9.098	2623826
9.105	1469156	9.105	4496873	9.105	2188121	9.105	2024473	9.105	2793784	9.105	1982581	9.105	2390403	9.105	2604469	9.105	2858036
9.112	1517063	9.112	4391427	9.112	2191011	9.112	2306628	9.112	2710942	9.112	2049738	9.112	2243383	9.112	2545788	9.112	3026283
9.12	1522657	9.12	4133997	9.12	2109113	9.119	2470259	9.12	2520955	9.12	2054673	9.12	2030529	9.12	2428762	9.119	2989608
9.127	1471849	9.127	3706292	9.127	1958927	9.127	2563921	9.127	2240368	9.127	1928050	9.127	1778020	9.127	2202442	9.127	2881522
9.134	1368328	9.134	3180695	9.134	1788035	9.134	2587224	9.134	1968368	9.134	1793873	9.134	1539111	9.134	1975518	9.134	2659275
9.142	1229678	9.142	2677309	9.141	1565923	9.141	2520881	9.141	1663804	9.142	1631458	9.141	1322712	9.141	1688773	9.141	2359289
9.149	1112312	9.149	2173793	9.149	1343233	9.149	2295467	9.149	1374582	9.149	1397517	9.149	1105459	9.149	1440582	9.149	2036386
9.156	974309	9.156	1758722	9.156	1139335	9.156	2051334	9.156	1128812	9.156	1215766	9.156	930441	9.156	1175062	9.156	1706856
9.164	848803	9.163	1399689	9.163	939429	9.163	1773130	9.163	919254	9.163	1010048	9.163	790211	9.163	979744	9.163	1396106
9.171	738336	9.171	1151437	9.171	816329	9.171	1496643	9.171	768480	9.171	872639	9.171	690414	9.171	815955	9.171	1159674
9.178	657264	9.178	928231	9.178	709512	9.178	1241953	9.178	662602	9.178	757994	9.178	624726	9.178	702049	9.178	962144
9.185	600025	9.185	782461	9.185	638631	9.185	1043380	9.185	580944	9.185	675692	9.185	572380	9.185	601970	9.185	807438
9.193	546740	9.193	697366	9.193	575704	9.192	881114	9.193	515731	9.193	597476	9.192	544699	9.193	534045	9.192	686906
9.2	522236	9.2	612661	9.2	538387	9.2	760738	9.2	477418	9.2	544648	9.2	526251	9.2	496739	9.2	608870
9.207	488412	9.207	565568	9.207	511251	9.207	660891	9.207	462643	9.207	525705	9.207	501954	9.207	459791	9.207	556745
9.215	476138	9.215	536136	9.214	477836	9.214	603214	9.214	427789	9.215	506509	9.214	500572	9.214	447452	9.214	515893
9.222	458192	9.222	515036	9.222	471473	9.222	544109	9.222	420872	9.222	480600	9.222	480675	9.222	426755	9.222	510519
9.229	454273	9.229	490690	9.229	456045	9.229	501294	9.229	413277	9.229	476456	9.229	461774	9.229	417320	9.229	478150
9.236	447694	9.236	488435	9.236	449389	9.236	489018	9.236	407911	9.236	464872	9.236	466443	9.236	412407	9.236	466580
9.244	447692	9.244	479907	9.244	454053	9.244	475364	9.244	391229	9.244	461110	9.244	453689	9.244	402543	9.244	459045
9.251	445416	9.251	476134	9.251	426972	9.251	470839	9.251	397718	9.251	446940	9.251	468471	9.251	405311	9.251	445574
9.258	446248	9.258	473886	9.258	433675	9.258	465174	9.258	400944	9.258	454151	9.258	458160	9.258	407149	9.258	452118
9.266	451272	9.266	473108	9.265	425098	9.265	447758	9.265	396309	9.266	445824	9.265	457738	9.266	404005	9.265	444110
9.273	440583	9.273	465482	9.273	424293	9.273	448683	9.273	384771	9.273	436031	9.273	444888	9.273	392462	9.273	432789
9.28	430588	9.28	469895	9.28	423646	9.28	439967	9.28	385480	9.28	447724	9.28	453174	9.28	392567	9.28	446562
9.288	430243	9.288	469091	9.287	413802	9.287	441787	9.287	391955	9.287	446275	9.287	443274	9.287	383013	9.287	433959
9.295	443455	9.295	460186	9.295	426204	9.295	454175	9.295	387071	9.295	436709	9.295	448865	9.295	399631	9.295	439413
9.302	427194	9.302	452282	9.302	414717	9.302	437947	9.302	386132	9.302	444147	9.302	451117	9.302	387477	9.302	426252
9.309	439709	9.309	449679	9.309	412852	9.309	420800	9.309	392452	9.309	437738	9.309	448312	9.309	393258	9.309	425417
9.317	437396	9.317	454162	9.317	404901	9.317	429667	9.317	390153	9.317	441765	9.317	447562	9.317	385824	9.317	419753
9.324	438180	9.324	456294	9.324	407398	9.324	420860	9.324	386018	9.324	433294	9.324	445791	9.324	377765	9.324	427029
9.331	433120	9.331	440369	9.331	408157	9.331	424100	9.331	382396	9.331	437941	9.331	440221	9.331	391286	9.331	425212
9.339	434049	9.339	460065	9.338	417040	9.338	408977	9.338	389440	9.339	430143	9.338	444377	9.339	376516	9.338	420341
9.346	439699	9.346	453088	9.346	408232	9.346	421017	9.346	383260	9.346	431967	9.346	443964	9.346	384949	9.346	431327
9.353	429409	9.353	461016	9.353	408434	9.353	424938	9.353	385666	9.353	421611	9.353	450061	9.353	396039	9.353	432070
9.361	431347	9.361	457347	9.36	402464	9.36	425319	9.36	382489	9.36	433095	9.36	455046	9.36	385204	9.36	417550
9.368	431606	9.368	443521	9.368	407499	9.368	422129	9.368	386883	9.368	437346	9.368	448163	9.368	391440	9.368	416736
9.375	424689	9.375	440046	9.375	401776	9.375	423529	9.375	390258	9.375	420816	9.375	439249	9.375	383352	9.375	434451
9.382	428345	9.382	441472	9.382	407648	9.382	418840	9.382	380050	9.382	422799	9.382	446723	9.382	384716	9.382	420299
9.39	421811	9.39	438791	9.39	404327	9.389	413970	9.39	377119	9.39	421327	9.39	442126	9.39	380157	9.389	425174
9.397	429880	9.397	431537	9.397	401811	9.397	420539	9.397	375856	9.397	418765	9.397	446208	9.397	390128	9.397	416596
9.404	417190	9.404	438093	9.404	402972	9.404	427259	9.404	372049	9.404	434097	9.404	445042	9.404	376219	9.404	419632
9.412	427236	9.412	443749	9.411	394384	9.411	420695	9.411	373132	9.412	425586	9.411	441491	9.412	389879	9.411	425042
9.419	425891	9.419	440094	9.419	396152	9.419	423445	9.419	380517	9.419	420406	9.419	433602	9.419	375708	9.419	419364
9.426	432031	9.426	442634	9.426	394060	9.426	424769	9.426	376790	9.426	422278	9.426	444308	9.426	384806	9.426	412303
9.434	420348	9.433	442243	9.433	397186	9.433	418372	9.433	369203	9.433	421102	9.433	436762	9.433	379134	9.433	421251
9.441	430820	9.441	444734	9.441	399530	9.441	410294	9.441	374328	9.441	422145	9.441	433882	9.441	387550	9.441	420079
9.448	439492	9.448	443552	9.448	397991	9.448	413747	9.448	373308	9.448	420990	9.448	439605	9.448	379353	9.448	423864
9.455	429556	9.455	436228	9.455	401087	9.455	413576	9.455	377842	9.455	425687	9.455	448275	9.455	381569	9.455	412901
9.463	420953	9.463	437424	9.463	401707	9.462	420795	9.463	387408	9.463	423214	9.462	442540	9.463	382240	9.462	399682
9.47	432526	9.47	438937	9.47	399542	9.47	421802	9.47	385742	9.47	429550	9.47	437061	9.47	385251	9.47	421463
9.477	444053	9.477	442373	9.477	416451	9.477	431929	9.477	381663	9.477	431201	9.477	445436	9.477	384813	9.477	423861
9.485	435346	9.485	447692	9.484	404894	9.484	422374	9.484	384989	9.485	426797	9.484	438720	9.484	379651	9.484	421080
9.492	434908	9.492	446345	9.492	406146	9.492	418414	9.492	389281	9.492	419996	9.492	447216	9.492	372705	9.492	420420
9.499	445526	9.499	439069	9.499	411186	9.499	425980	9.499	378344	9.499	415934	9.499	425613	9.499	382310	9.499	415129
9.506	433050	9.506	444062	9.506	412482	9.506	419074	9.506	377575	9.506	419139	9.506	438128	9.506	382532	9.506	415289
9.514	433068	9.514	429732	9.514	406286	9.514	421393	9.514	376299	9.514	433131	9.514	435299	9.514	362121	9.514	415048
9.521	435653	9.521	438788	9.521	398834	9.521	414959	9.521	372926	9.521	417019	9.521	435785	9.521	372890	9.521	408387
9.528	431298	9.528	437376	9.528	397400	9.528	422767	9.528	364652	9.528	421813	9.528	433042	9.528	371595	9.528	413624
9.536	431942	9.536	432279	9.535	388657	9.535	425916	9.535	367789	9.536	413904	9.535	431439	9.536	375813	9.535	419758
9.543	423924	9.543	435260	9.543	390270	9.543	426132	9.543	359115	9.543	427973	9.543	432701	9.543	371177	9.543	410651
9.55	423267	9.55	431558	9.55	389704	9.55	412050	9.55	377573	9.55	421955	9.55	428988	9.55	370429	9.55	412630
9.558	438681	9.558	428345	9.557	392332	9.557	414319	9.557	373771	9.558	414419	9.557	438683	9.557	382227	9.557	408744
9.565	424083	9.565	418292	9.565	389424	9.565	420994	9.565	363079	9.565	409269	9.565	436367	9.565	371812	9.565	408674
9.572	425976	9.572	427417	9.572	397243	9.572	395041	9.572	369025	9.572	412171	9.572	443332	9.572	372464	9.572	407854
9.579	427659	9.579	442929	9.579	394159	9.579	404744	9.579	371090	9.579	422749	9.579	449090	9.579	376566	9.579	417488
9.587	432280	9.587	439944	9.587	402750	9.587	423954	9.587	374686	9.587	412702	9.587	447040	9.587	383046	9.587	419547
9.594	428887	9.594	444919	9.594	405099	9.594	402507	9.594	387388	9.594	419813	9.594	456826	9.594	382435	9.594	416944
9.601	435682	9.601	457188	9.601	407715	9.601	401946	9.601	384232	9.601	414194	9.601	469402	9.601	383675	9.601	426092
9.609	448570	9.609	453472	9.608	424067	9.608	405717	9.608	388211	9.609	432181	9.608	460234	9.609	394491	9.608	423679
9.616	447742	9.616	461721	9.616	426477	9.616	402900	9.616	395350	9.616	434046	9.616	484166	9.616	412368	9.616	423075
9.623	471988	9.623	460706	9.623	433254	9.623	410210	9.623	401985	9.623	434745	9.623	489417	9.623	407094	9.623	439052
9.631	483826	9.63	479195	9.63	437803	9.63	397061	9.63	410559	9.63	449483	9.63	486286	9.63	420378	9.63	448848
9.638	492850	9.638	480928	9.638	447262	9.638	408006	9.638	420999	9.638	452623	9.638	501122	9.638	425140	9.638	441785
9.645	503985	9.645	496627	9.645	463643	9.645	426674	9.645	423174	9.645	465364	9.645	509842	9.645	431170	9.645	469114
9.652	508957	9.652	490582	9.652	466299	9.652	414720	9.652	430604	9.652	454190	9.652	488450	9.652	423418	9.652	479500
9.66	527829	9.66	489149	9.66	468387	9.66	420078	9.66	432809	9.66	473551	9.66	511808	9.66	441805	9.659	458393
9.667	526917	9.667	497258	9.667	462029	9.667	419461	9.667	415390	9.667	453288	9.667	493743	9.667	433706	9.667	470313
9.674	525710	9.674	495760	9.674	470216	9.674	428124	9.674	418552	9.674	457753	9.674	494451	9.674	426243	9.674	472457
9.682	516346	9.682	497832	9.681	461726	9.681	429388	9.681	410401	9.682	466436	9.681	476609	9.681	432784	9.681	458750
9.689	526640	9.689	479265	9.689	452365	9.689	425371	9.689	406080	9.689	466564	9.689	470676	9.689	416652	9.689	467414
9.696	517353	9.696	469149	9.696	430345	9.696	453830	9.696	411093	9.696	452128	9.696	464962	9.696	404682	9.696	460970
9.704	488454	9.703	463701	9.703	430783	9.703	449429	9.703	398537	9.703	457372	9.703	456876	9.703	416795	9.703	466188
9.711	479467	9.711	448172	9.711	425119	9.711	474596	9.711	397142	9.711	441928	9.711	455297	9.711	407983	9.711	449370
9.718	473931	9.718	459964	9.718	421854	9.718	469870	9.718	387763	9.718	437012	9.718	448565	9.718	391707	9.718	436159
9.725	459156	9.725	441518	9.725	404864	9.725	474111	9.725	381730	9.725	438687	9.725	446634	9.725	384986	9.725	426045
9.733	453483	9.733	444137	9.733	400664	9.732	467971	9.733	387649	9.733	418885	9.732	440667	9.733	378654	9.732	435009
9.74	432132	9.74	437360	9.74	407232	9.74	476871	9.74	374907	9.74	420590	9.74	422643	9.74	375397	9.74	413032
9.747	435011	9.747	426025	9.747	398352	9.747	468858	9.747	369195	9.747	434013	9.747	422599	9.747	374474	9.747	419927
9.755	430754	9.755	426317	9.754	388866	9.754	462587	9.754	362792	9.755	417309	9.754	427493	9.754	372013	9.754	413363
9.762	436093	9.762	429225	9.762	387335	9.762	458790	9.762	365502	9.762	415042	9.762	407824	9.762	359473	9.762	414458
9.769	417894	9.769	415489	9.769	395741	9.769	464142	9.769	362019	9.769	405205	9.769	416193	9.769	368804	9.769	408857
9.777	409334	9.776	421839	9.776	376023	9.776	450089	9.776	349694	9.776	405834	9.776	415618	9.776	364061	9.776	414928
9.784	406625	9.784	419159	9.784	378088	9.784	440136	9.784	355816	9.784	402280	9.784	421989	9.784	355927	9.784	392885
9.791	403870	9.791	410967	9.791	376975	9.791	432569	9.791	361758	9.791	405077	9.791	418667	9.791	365586	9.791	391607
9.798	396120	9.798	420425	9.798	378582	9.798	426869	9.798	344202	9.798	406535	9.798	419386	9.798	362936	9.798	401451
9.806	403579	9.806	407733	9.806	383098	9.805	417044	9.805	357144	9.806	402650	9.805	409551	9.806	357426	9.805	399437
9.813	398950	9.813	415349	9.813	383500	9.813	414675	9.813	358640	9.813	398930	9.813	420696	9.813	355554	9.813	406147
9.82	403690	9.82	407397	9.82	378803	9.82	410483	9.82	357406	9.82	405408	9.82	408131	9.82	366145	9.82	392680
9.828	409057	9.828	409467	9.827	379275	9.827	405881	9.827	353555	9.828	410985	9.827	416653	9.827	359140	9.827	387178
9.835	397659	9.835	417612	9.835	371015	9.835	397858	9.835	347331	9.835	407090	9.835	397650	9.835	351845	9.835	393512
9.842	407097	9.842	402003	9.842	374575	9.842	397943	9.842	352315	9.842	398188	9.842	414000	9.842	351606	9.842	396732
9.849	407894	9.849	399388	9.849	368808	9.849	387904	9.849	353247	9.849	394753	9.849	407703	9.849	358280	9.849	395721
9.857	402051	9.857	407845	9.857	383510	9.857	395766	9.857	355879	9.857	396055	9.857	407524	9.857	359288	9.857	394231
9.864	414145	9.864	410663	9.864	382569	9.864	397998	9.864	342725	9.864	403892	9.864	422909	9.864	357936	9.864	393813
9.871	400307	9.871	411300	9.871	377694	9.871	373229	9.871	354965	9.871	389202	9.871	412821	9.871	357222	9.871	395076
9.879	405831	9.879	414398	9.878	379296	9.878	386817	9.878	358947	9.879	397160	9.878	413431	9.879	364794	9.878	401742
9.886	398873	9.886	414927	9.886	380157	9.886	386915	9.886	359593	9.886	389114	9.886	407528	9.886	358582	9.886	394175
9.893	395802	9.893	409048	9.893	374854	9.893	385413	9.893	356880	9.893	396040	9.893	410251	9.893	355256	9.893	395235
9.901	398788	9.901	415384	9.9	385408	9.9	387634	9.9	367871	9.9	396247	9.9	407512	9.9	354570	9.9	389013
9.908	405396	9.908	417257	9.908	372929	9.908	388060	9.908	358630	9.908	401189	9.908	406549	9.908	354659	9.908	400989
9.915	402302	9.915	415439	9.915	379909	9.915	399996	9.915	360851	9.915	400296	9.915	413089	9.915	354527	9.915	386611
9.922	401312	9.922	416512	9.922	372076	9.922	398587	9.922	350764	9.922	395611	9.922	422355	9.922	361769	9.922	407363
9.93	410052	9.93	414918	9.93	375866	9.93	392985	9.93	353443	9.93	397894	9.93	403887	9.93	360708	9.93	398830
9.937	415127	9.937	421819	9.937	377456	9.937	399928	9.937	364144	9.937	399848	9.937	410080	9.937	347051	9.937	392458
9.944	405477	9.944	409529	9.944	376137	9.944	390232	9.944	359867	9.944	405792	9.944	408568	9.944	360518	9.944	392615
9.952	403936	9.952	416314	9.951	377528	9.951	388145	9.951	356975	9.952	404838	9.951	410197	9.952	357853	9.951	392294
9.959	405762	9.959	412621	9.959	379942	9.959	402511	9.959	355245	9.959	396536	9.959	418451	9.959	358761	9.959	389763
9.966	405476	9.966	397164	9.966	370615	9.966	394912	9.966	350300	9.966	397112	9.966	408907	9.966	356870	9.966	393779
9.974	392834	9.973	409233	9.973	381520	9.973	399422	9.973	343142	9.973	401975	9.973	413331	9.973	349845	9.973	385941
9.981	394645	9.981	406379	9.981	372720	9.981	397753	9.981	353878	9.981	399429	9.981	411645	9.981	348597	9.981	385161
9.988	397951	9.988	412150	9.988	365282	9.988	393319	9.988	345780	9.988	389959	9.988	408222	9.988	357718	9.988	386856
9.995	398981	9.995	396688	9.995	359268	9.995	382842	9.995	348344	9.995	407814	9.995	407350	9.995	344806	9.995	389678
10.003	389342	10.003	410587	10.003	378222	10.002	391660	10.003	347984	10.003	395630	10.003	404897	10.003	353383	10.002	386168
10.01	387900	10.01	391413	10.01	367179	10.01	377118	10.01	350797	10.01	391770	10.01	409368	10.01	350415	10.01	385393
10.017	386964	10.017	403544	10.017	374616	10.017	391575	10.017	353225	10.017	399862	10.017	412446	10.017	352436	10.017	387901
10.025	393558	10.025	397460	10.024	372176	10.024	388517	10.024	348308	10.025	389717	10.024	407405	10.024	354355	10.024	385678
10.032	401813	10.032	397935	10.032	364392	10.032	373632	10.032	344185	10.032	388658	10.032	403544	10.032	350877	10.032	383161
10.039	399844	10.039	404807	10.039	366043	10.039	383002	10.039	345725	10.039	398545	10.039	399445	10.039	354217	10.039	386324
10.047	401759	10.046	397571	10.046	365096	10.046	387867	10.046	344597	10.046	395141	10.046	405748	10.046	352668	10.046	380772
10.054	396812	10.054	402142	10.054	364167	10.054	390513	10.054	338180	10.054	386870	10.054	400409	10.054	348253	10.054	380984
10.061	404782	10.061	400400	10.061	365401	10.061	389222	10.061	342224	10.061	392140	10.061	387985	10.061	349364	10.061	374556
10.068	391999	10.068	399655	10.068	374806	10.068	385499	10.068	347382	10.068	396585	10.068	407115	10.068	351835	10.068	377335
10.076	403971	10.076	410558	10.076	360146	10.075	395526	10.075	342230	10.076	394515	10.075	403742	10.076	350095	10.075	385547
10.083	390861	10.083	403074	10.083	363843	10.083	380411	10.083	352338	10.083	401426	10.083	400639	10.083	344509	10.083	382322
10.09	384893	10.09	404805	10.09	374691	10.09	387837	10.09	353672	10.09	390929	10.09	412350	10.09	356067	10.09	381208
10.098	387742	10.098	402746	10.097	371530	10.097	388434	10.097	349795	10.098	393655	10.097	397446	10.097	354198	10.097	390865
10.105	387577	10.105	389624	10.105	367498	10.105	387487	10.105	349132	10.105	395468	10.105	403685	10.105	350824	10.105	367128
10.112	385729	10.112	400580	10.112	369179	10.112	381403	10.112	363150	10.112	392410	10.112	391414	10.112	355669	10.112	383841
10.119	393949	10.119	390768	10.119	357449	10.119	381511	10.119	345375	10.119	384863	10.119	402078	10.119	350076	10.119	380882
10.127	392539	10.127	399824	10.127	366999	10.127	375046	10.127	340750	10.127	384418	10.127	393426	10.127	341780	10.127	377801
10.134	385856	10.134	385537	10.134	355208	10.134	381806	10.134	341709	10.134	391630	10.134	397054	10.134	348371	10.134	374405
10.141	391214	10.141	391395	10.141	367411	10.141	373631	10.141	339313	10.141	385409	10.141	392631	10.141	338231	10.141	374624
10.149	395545	10.149	396447	10.148	367070	10.148	383912	10.148	343650	10.149	379924	10.148	397553	10.149	342667	10.148	377793
10.156	390101	10.156	400716	10.156	364657	10.156	375214	10.156	340896	10.156	379164	10.156	405503	10.156	341555	10.156	377356
10.163	388342	10.163	395997	10.163	358810	10.163	388036	10.163	341022	10.163	380133	10.163	388533	10.163	339805	10.163	373235
10.171	389291	10.171	397597	10.17	364782	10.17	377441	10.17	340316	10.17	382143	10.17	393331	10.17	347982	10.17	386270
10.178	387304	10.178	394589	10.178	356570	10.178	382155	10.178	343737	10.178	382902	10.178	398759	10.178	343913	10.178	380892
10.185	385053	10.185	401982	10.185	362954	10.185	378642	10.185	344057	10.185	388672	10.185	392123	10.185	344687	10.185	388101
10.192	397561	10.192	384395	10.192	360990	10.192	369999	10.192	338607	10.192	377472	10.192	391767	10.192	344994	10.192	374149
10.2	389956	10.2	392883	10.2	353985	10.2	381114	10.2	341505	10.2	382179	10.2	395720	10.2	351553	10.2	381136
10.207	384623	10.207	384548	10.207	359804	10.207	375294	10.207	340692	10.207	377496	10.207	391033	10.207	340171	10.207	380997
10.214	382856	10.214	397573	10.214	360082	10.214	375710	10.214	339620	10.214	383030	10.214	394796	10.214	347155	10.214	379979
10.222	390928	10.222	389668	10.221	365173	10.221	376000	10.221	342367	10.222	382414	10.221	391566	10.222	329432	10.221	371794
10.229	386523	10.229	388862	10.229	355593	10.229	368533	10.229	345458	10.229	387184	10.229	398432	10.229	348164	10.229	374371
10.236	380931	10.236	401299	10.236	351142	10.236	372117	10.236	337696	10.236	382549	10.236	399799	10.236	347402	10.236	364072
10.244	381799	10.243	379494	10.243	359265	10.243	375188	10.243	345927	10.243	376448	10.243	385228	10.243	353065	10.243	376944
10.251	384364	10.251	390209	10.251	360928	10.251	376353	10.251	336090	10.251	369064	10.251	393780	10.251	340777	10.251	372843
10.258	377489	10.258	387591	10.258	372000	10.258	364206	10.258	342788	10.258	370985	10.258	385474	10.258	335307	10.258	383431
10.265	379433	10.265	394752	10.265	360209	10.265	376372	10.265	348713	10.265	385676	10.265	392183	10.265	340509	10.265	374243
10.273	386477	10.273	390954	10.273	369070	10.272	377255	10.273	337891	10.273	376811	10.273	384181	10.273	339839	10.272	366576
10.28	374752	10.28	395114	10.28	359696	10.28	377654	10.28	346314	10.28	373826	10.28	395615	10.28	349566	10.28	375539
10.287	378897	10.287	389771	10.287	368368	10.287	377581	10.287	341059	10.287	367351	10.287	387258	10.287	342543	10.287	377940
10.295	384037	10.295	394257	10.294	363382	10.294	378928	10.294	353166	10.295	375815	10.294	403301	10.294	344545	10.294	373284
10.302	378508	10.302	394475	10.302	364676	10.302	372818	10.302	338765	10.302	382651	10.302	384829	10.302	345324	10.302	373655
10.309	386057	10.309	400331	10.309	360788	10.309	374317	10.309	347986	10.309	372714	10.309	397107	10.309	347330	10.309	374270
10.317	389076	10.316	381909	10.316	365981	10.316	370056	10.316	344232	10.316	379159	10.316	399128	10.316	352466	10.316	385931
10.324	388570	10.324	392335	10.324	348361	10.324	378947	10.324	345092	10.324	382315	10.324	393632	10.324	337584	10.324	369905
10.331	373785	10.331	389089	10.331	357521	10.331	361746	10.331	339119	10.331	383584	10.331	387296	10.331	344407	10.331	372968
10.338	389951	10.338	382401	10.338	361717	10.338	371632	10.338	343353	10.338	381113	10.338	392950	10.338	345945	10.338	370823
10.346	388662	10.346	385074	10.346	361650	10.345	380548	10.346	341513	10.346	377743	10.345	398173	10.346	344692	10.345	385036
10.353	381708	10.353	383402	10.353	368815	10.353	384052	10.353	343347	10.353	388331	10.353	400053	10.353	347419	10.353	370800
10.36	388781	10.36	389449	10.36	368177	10.36	377394	10.36	348310	10.36	379100	10.36	390700	10.36	349587	10.36	387147
10.368	388357	10.368	387867	10.367	360609	10.367	372395	10.367	351093	10.368	386578	10.367	391494	10.367	338761	10.367	384230
10.375	391282	10.375	385880	10.375	362006	10.375	375803	10.375	341255	10.375	374658	10.375	393128	10.375	355217	10.375	370057
10.382	395545	10.382	394020	10.382	366740	10.382	377494	10.382	343209	10.382	388190	10.382	393525	10.382	348778	10.382	378466
10.389	381296	10.389	375194	10.389	356772	10.389	376269	10.389	344780	10.389	385987	10.389	402633	10.389	348984	10.389	375369
10.397	377212	10.397	396467	10.397	355625	10.397	376169	10.397	337519	10.397	380360	10.397	398705	10.397	355967	10.397	379149
10.404	390944	10.404	406808	10.404	370710	10.404	361099	10.404	344946	10.404	383637	10.404	404572	10.404	335552	10.404	379853
10.411	388573	10.411	380998	10.411	357916	10.411	378699	10.411	343282	10.411	384437	10.411	387462	10.411	349191	10.411	376306
10.419	395071	10.419	386138	10.418	366701	10.418	370811	10.418	341290	10.419	383029	10.418	396657	10.419	346190	10.418	378916
10.426	395568	10.426	390182	10.426	363088	10.426	372597	10.426	337656	10.426	387960	10.426	387061	10.426	345114	10.426	384076
10.433	380569	10.433	387796	10.433	364248	10.433	374598	10.433	351063	10.433	383682	10.433	397546	10.433	348412	10.433	375501
10.441	378874	10.441	405518	10.44	361036	10.44	376240	10.44	344187	10.44	390880	10.44	395745	10.44	351097	10.44	385282
10.448	392357	10.448	390345	10.448	363801	10.448	370359	10.448	345080	10.448	386133	10.448	389636	10.448	343780	10.448	379866
10.455	384036	10.455	379867	10.455	357655	10.455	382778	10.455	340419	10.455	382102	10.455	391281	10.455	347200	10.455	378589
10.462	381462	10.462	392518	10.462	360502	10.462	370640	10.462	336197	10.462	374586	10.462	391924	10.462	352243	10.462	386027
10.47	393619	10.47	388335	10.47	364282	10.47	379729	10.47	342696	10.47	379571	10.47	396103	10.47	342382	10.47	378502
10.477	375165	10.477	395234	10.477	364441	10.477	377454	10.477	346869	10.477	375648	10.477	397013	10.477	335684	10.477	369694
10.484	388783	10.484	390582	10.484	362704	10.484	371397	10.484	350939	10.484	378442	10.484	394784	10.484	340149	10.484	376507
10.492	377543	10.492	391481	10.491	359727	10.491	387748	10.491	332364	10.492	374064	10.491	389669	10.492	341341	10.491	370047
10.499	381253	10.499	394341	10.499	354883	10.499	379377	10.499	341349	10.499	378048	10.499	390371	10.499	335716	10.499	373421
10.506	379342	10.506	388124	10.506	361272	10.506	381458	10.506	340155	10.506	375262	10.506	381118	10.506	334450	10.506	364995
10.514	386086	10.514	395901	10.513	354609	10.513	371656	10.513	338335	10.513	367712	10.513	387356	10.513	339753	10.513	368163
10.521	375470	10.521	392822	10.521	350951	10.521	376249	10.521	335149	10.521	370901	10.521	385136	10.521	337125	10.521	362783
10.528	377996	10.528	390814	10.528	363279	10.528	378239	10.528	341981	10.528	369216	10.528	382502	10.528	336792	10.528	355779
10.535	369520	10.535	391936	10.535	358760	10.535	382681	10.535	339071	10.535	365932	10.535	384737	10.535	329957	10.535	363512
10.543	380311	10.543	388910	10.543	357332	10.542	379902	10.543	343146	10.543	368123	10.543	386694	10.543	344418	10.542	362787
10.55	371288	10.55	392977	10.55	347012	10.55	384081	10.55	338565	10.55	364455	10.55	383138	10.55	338594	10.55	368742
10.557	379345	10.557	381531	10.557	360839	10.557	366438	10.557	333212	10.557	366963	10.557	397566	10.557	336094	10.557	356673
10.565	374104	10.565	373978	10.564	356113	10.564	377421	10.564	335002	10.565	379060	10.564	379544	10.564	343286	10.564	368806
10.572	375909	10.572	376721	10.572	354607	10.572	380687	10.572	340448	10.572	367238	10.572	376504	10.572	337426	10.572	368287
10.579	373811	10.579	382723	10.579	352897	10.579	369932	10.579	340496	10.579	368616	10.579	379959	10.579	339629	10.579	371061
10.587	372417	10.586	379769	10.586	357345	10.586	371904	10.586	331010	10.586	372064	10.586	388185	10.586	335168	10.586	362372
10.594	378087	10.594	392306	10.594	353104	10.594	373900	10.594	345443	10.594	363987	10.594	387708	10.594	348556	10.594	356875
10.601	385849	10.601	410830	10.601	360043	10.601	387861	10.601	355120	10.601	374734	10.601	411353	10.601	362094	10.601	372022
10.608	402573	10.608	475138	10.608	399861	10.608	439399	10.608	391633	10.608	396529	10.608	470964	10.608	390918	10.608	378817
10.616	445450	10.616	582644	10.616	456340	10.615	533738	10.616	464823	10.616	434725	10.615	562596	10.616	464494	10.615	423539
10.623	541496	10.623	769903	10.623	575867	10.623	662642	10.623	594421	10.623	531362	10.623	740015	10.623	576417	10.623	499773
10.63	691126	10.63	989327	10.63	726535	10.63	829718	10.63	728383	10.63	702503	10.63	946613	10.63	726654	10.63	625988
10.638	860436	10.638	1182091	10.637	903199	10.637	1040419	10.637	874638	10.638	900007	10.637	1174746	10.637	860034	10.637	831901
10.645	1055673	10.645	1344766	10.645	1081069	10.645	1176550	10.645	958950	10.645	1101822	10.645	1314504	10.645	949963	10.645	1010303
10.652	1191063	10.652	1376115	10.652	1163662	10.652	1235383	10.652	999378	10.652	1265604	10.652	1359938	10.652	984447	10.652	1160176
10.659	1252115	10.659	1348507	10.659	1180682	10.659	1213044	10.659	987435	10.659	1343759	10.659	1335574	10.659	968842	10.659	1237593
10.667	1243457	10.667	1260344	10.667	1122352	10.667	1138514	10.667	912012	10.667	1337145	10.667	1261836	10.667	921960	10.667	1250923
10.674	1186305	10.674	1181044	10.674	1063044	10.674	1073328	10.674	872514	10.674	1256052	10.674	1178156	10.674	871965	10.674	1178367
10.681	1099087	10.681	1114323	10.681	996632	10.681	1007516	10.681	792942	10.681	1153784	10.681	1085834	10.681	805310	10.681	1100228
10.689	1029664	10.689	1061407	10.688	929244	10.688	949343	10.688	781509	10.689	1094316	10.688	1042446	10.689	789572	10.688	1038733
10.696	988508	10.696	997842	10.696	893910	10.696	909397	10.696	734335	10.696	1023664	10.696	988398	10.696	743437	10.696	982879
10.703	928191	10.703	968364	10.703	857187	10.703	880395	10.703	708277	10.703	959479	10.703	941192	10.703	713227	10.703	922060
10.711	875215	10.711	908322	10.71	815873	10.71	852766	10.71	694855	10.711	907581	10.71	900498	10.71	702765	10.71	898258
10.718	861954	10.718	903842	10.718	795845	10.718	828707	10.718	659928	10.718	881460	10.718	891994	10.718	673199	10.718	844393
10.725	824723	10.725	867014	10.725	776732	10.725	797623	10.725	656053	10.725	859833	10.725	859896	10.725	662777	10.725	833238
10.732	795853	10.732	836895	10.732	744942	10.732	777590	10.732	633961	10.732	841765	10.732	834492	10.732	646152	10.732	793679
10.74	805118	10.74	813386	10.74	736352	10.74	751396	10.74	627042	10.74	833624	10.74	834123	10.74	627164	10.74	776985
10.747	775109	10.747	797663	10.747	722189	10.747	733405	10.747	619697	10.747	803056	10.747	812372	10.747	615431	10.747	763695
10.754	768607	10.754	794392	10.754	721721	10.754	719911	10.754	595475	10.754	783023	10.754	783795	10.754	604216	10.754	748518
10.762	748505	10.762	783102	10.761	699058	10.761	715302	10.761	609662	10.762	763632	10.761	788179	10.762	593320	10.761	730377
10.769	726603	10.769	772069	10.769	687682	10.769	705361	10.769	596548	10.769	746365	10.769	761489	10.769	590672	10.769	728361
10.776	711091	10.776	756645	10.776	673030	10.776	694922	10.776	583410	10.776	737678	10.776	743684	10.776	577053	10.776	714653
10.784	699836	10.784	737117	10.783	663735	10.783	689182	10.783	584205	10.783	731434	10.783	733557	10.783	564718	10.783	705612
10.791	696055	10.791	728192	10.791	648674	10.791	657933	10.791	563045	10.791	713692	10.791	725590	10.791	574987	10.791	701986
10.798	706662	10.798	729857	10.798	642174	10.798	670667	10.798	569929	10.798	712319	10.798	720409	10.798	568609	10.798	700386
10.805	685966	10.805	718982	10.805	634995	10.805	665854	10.805	548507	10.805	695469	10.805	703225	10.805	553409	10.805	673210
10.813	680258	10.813	702903	10.813	622887	10.813	644408	10.813	554794	10.813	705441	10.813	710928	10.813	560472	10.812	666284
10.82	661478	10.82	705240	10.82	624939	10.82	643498	10.82	540782	10.82	683887	10.82	709279	10.82	548369	10.82	658603
10.827	657850	10.827	686996	10.827	624256	10.827	639659	10.827	547873	10.827	684014	10.827	687064	10.827	553387	10.827	653214
10.835	679669	10.835	694605	10.834	614336	10.834	634751	10.834	535492	10.835	661252	10.834	696866	10.835	543908	10.834	647347
10.842	663817	10.842	685421	10.842	629815	10.842	624651	10.842	539269	10.842	667237	10.842	682633	10.842	532975	10.842	643426
10.849	653304	10.849	674254	10.849	610038	10.849	627129	10.849	521413	10.849	665147	10.849	688956	10.849	529629	10.849	635466
10.857	651721	10.856	671805	10.856	606513	10.856	631635	10.856	542871	10.856	648775	10.856	660107	10.856	535979	10.856	629457
10.864	660199	10.864	664967	10.864	600647	10.864	623456	10.864	527787	10.864	642989	10.864	671517	10.864	535087	10.864	631535
10.871	656309	10.871	674623	10.871	601102	10.871	607127	10.871	518633	10.871	648338	10.871	662930	10.871	525568	10.871	641381
10.878	648744	10.878	666929	10.878	596056	10.878	605079	10.878	524161	10.878	650512	10.878	661228	10.878	529522	10.878	627714
10.886	642289	10.886	649681	10.886	586024	10.885	617281	10.886	516801	10.886	634818	10.885	655774	10.886	523513	10.885	626604
10.893	631014	10.893	650432	10.893	590916	10.893	611641	10.893	505934	10.893	637818	10.893	629008	10.893	524800	10.893	618586
10.9	632679	10.9	644874	10.9	571742	10.9	590033	10.9	513102	10.9	640868	10.9	645623	10.9	509423	10.9	607456
10.908	603109	10.908	644227	10.907	575678	10.907	601134	10.907	500403	10.908	620243	10.907	620079	10.907	514717	10.907	604657
10.915	614092	10.915	619857	10.915	560647	10.915	591851	10.915	500705	10.915	619594	10.915	627226	10.915	508994	10.915	598757
10.922	608076	10.922	635537	10.922	568152	10.922	587436	10.922	494940	10.922	611346	10.922	614283	10.922	503109	10.922	606987
10.929	609400	10.929	626111	10.929	556519	10.929	588764	10.929	500219	10.929	610950	10.929	618019	10.929	487507	10.929	590178
10.937	599806	10.937	642706	10.937	549843	10.937	579051	10.937	486462	10.937	596959	10.937	607662	10.937	483469	10.937	589965
10.944	587559	10.944	617033	10.944	548306	10.944	575543	10.944	485282	10.944	590717	10.944	604713	10.944	487419	10.944	570506
10.951	575931	10.951	604546	10.951	550916	10.951	571203	10.951	490243	10.951	592647	10.951	615066	10.951	485976	10.951	580448
10.959	575802	10.959	608440	10.958	541689	10.958	575903	10.958	488035	10.959	589077	10.958	593842	10.959	485603	10.958	567567
10.966	580750	10.966	606057	10.966	536276	10.966	560199	10.966	488967	10.966	577606	10.966	599124	10.966	472559	10.966	572265
10.973	566347	10.973	600280	10.973	533164	10.973	547057	10.973	479875	10.973	567322	10.973	585671	10.973	475001	10.973	559232
10.981	574099	10.981	583293	10.98	530005	10.98	559964	10.98	481834	10.981	572456	10.98	585660	10.98	472461	10.98	561701
10.988	567838	10.988	587728	10.988	528862	10.988	552021	10.988	460575	10.988	570314	10.988	585862	10.988	474247	10.988	555034
10.995	559786	10.995	584907	10.995	523475	10.995	552592	10.995	465117	10.995	571288	10.995	583742	10.995	474629	10.995	554730
11.002	556647	11.002	572886	11.002	512296	11.002	549441	11.002	468940	11.002	569542	11.002	570331	11.002	462171	11.002	549931
11.01	544065	11.01	586497	11.01	519133	11.01	544893	11.01	467029	11.01	554366	11.01	577137	11.01	461276	11.01	548828
11.017	547483	11.017	569657	11.017	507826	11.017	541034	11.017	466032	11.017	568776	11.017	571910	11.017	463367	11.017	551418
11.024	543595	11.024	583138	11.024	501107	11.024	548978	11.024	452534	11.024	558617	11.024	561781	11.024	464083	11.024	532394
11.032	542159	11.032	576347	11.031	502531	11.031	533557	11.031	458822	11.032	561239	11.031	567297	11.032	450064	11.031	537770
11.039	539726	11.039	582517	11.039	507311	11.039	539149	11.039	454035	11.039	552015	11.039	562402	11.039	470325	11.039	539733
11.046	537798	11.046	565462	11.046	508745	11.046	541811	11.046	455353	11.046	548010	11.046	557565	11.046	456805	11.046	534246
11.054	539400	11.054	562090	11.053	501466	11.053	526078	11.053	450961	11.053	552540	11.053	558859	11.053	453841	11.053	541550
11.061	536859	11.061	555858	11.061	495809	11.061	518321	11.061	442550	11.061	550492	11.061	557020	11.061	456380	11.061	521009
11.068	526165	11.068	551678	11.068	488380	11.068	514005	11.068	452953	11.068	534975	11.068	567496	11.068	461437	11.068	530119
11.075	532067	11.075	554875	11.075	500605	11.075	507158	11.075	447680	11.075	545626	11.075	551296	11.075	451342	11.075	523328
11.083	532290	11.083	552110	11.083	490885	11.083	522336	11.083	461032	11.083	542326	11.083	544729	11.083	457713	11.082	533096
11.09	532303	11.09	551780	11.09	496017	11.09	510617	11.09	439858	11.09	539038	11.09	553829	11.09	446996	11.09	526859
11.097	532556	11.097	543127	11.097	492878	11.097	505387	11.097	449948	11.097	521545	11.097	549339	11.097	442318	11.097	515858
11.105	515409	11.105	551119	11.104	483994	11.104	504271	11.104	438099	11.105	530011	11.104	549206	11.105	447833	11.104	526922
11.112	529465	11.112	544341	11.112	498410	11.112	512304	11.112	439405	11.112	535881	11.112	544428	11.112	441644	11.112	508486
11.119	527528	11.119	549666	11.119	489375	11.119	505646	11.119	443156	11.119	522084	11.119	547618	11.119	439566	11.119	518748
11.127	522107	11.126	546585	11.126	488014	11.126	511834	11.126	448389	11.126	533021	11.126	539612	11.126	432274	11.126	507111
11.134	519408	11.134	543944	11.134	490552	11.134	515558	11.134	447382	11.134	521727	11.134	544469	11.134	436991	11.134	506501
11.141	522863	11.141	539448	11.141	483908	11.141	517790	11.141	448670	11.141	542052	11.141	536929	11.141	436604	11.141	515725
11.148	519448	11.148	539352	11.148	486773	11.148	508763	11.148	435294	11.148	515623	11.148	555832	11.148	451812	11.148	521357
11.156	516788	11.156	551102	11.156	490858	11.155	518406	11.156	448850	11.156	529032	11.155	534996	11.156	446473	11.155	504156
11.163	523545	11.163	543531	11.163	494458	11.163	512912	11.163	451801	11.163	526742	11.163	545786	11.163	443887	11.163	506163
11.17	512298	11.17	540708	11.17	493248	11.17	497000	11.17	446173	11.17	523913	11.17	540781	11.17	455265	11.17	516749
11.178	523556	11.178	536684	11.177	490764	11.177	502503	11.177	439798	11.178	528285	11.177	542512	11.177	439439	11.177	499549
11.185	530443	11.185	529149	11.185	485429	11.185	510108	11.185	440100	11.185	512204	11.185	541193	11.185	436294	11.185	510566
11.192	520784	11.192	541782	11.192	500601	11.192	515700	11.192	447745	11.192	523875	11.192	540297	11.192	442447	11.192	500590
11.2	525158	11.199	544687	11.199	490951	11.199	508514	11.199	437409	11.199	524804	11.199	534130	11.199	438910	11.199	512538
11.207	516145	11.207	549370	11.207	481275	11.207	505968	11.207	448874	11.207	524738	11.207	538797	11.207	437070	11.207	506597
11.214	524026	11.214	532394	11.214	485309	11.214	502740	11.214	428784	11.214	521959	11.214	523276	11.214	440852	11.214	504396
11.221	512079	11.221	533253	11.221	492559	11.221	504993	11.221	431818	11.221	529155	11.221	535846	11.221	434905	11.221	510988
11.229	510773	11.229	530806	11.229	475155	11.228	506315	11.228	443884	11.229	522260	11.228	527970	11.229	441852	11.228	504275
11.236	510734	11.236	535841	11.236	479460	11.236	505849	11.236	443038	11.236	513663	11.236	531165	11.236	443457	11.236	498251
11.243	516509	11.243	534164	11.243	483686	11.243	510289	11.243	436108	11.243	516717	11.243	531211	11.243	429951	11.243	500248
11.251	514213	11.251	544179	11.25	483977	11.25	515480	11.25	441656	11.251	520251	11.25	537660	11.25	433962	11.25	498769
11.258	527696	11.258	535256	11.258	480727	11.258	502991	11.258	438899	11.258	516187	11.258	528351	11.258	443957	11.258	513640
11.265	519084	11.265	534979	11.265	482018	11.265	489596	11.265	447045	11.265	530442	11.265	543016	11.265	444078	11.265	505459
11.272	510925	11.272	535607	11.272	490390	11.272	500211	11.272	436488	11.272	525396	11.272	538142	11.272	437970	11.272	504104
11.28	510272	11.28	545621	11.28	482020	11.28	502564	11.28	448266	11.28	517080	11.28	532061	11.28	447500	11.28	504433
11.287	518058	11.287	548602	11.287	493065	11.287	507679	11.287	445336	11.287	524163	11.287	549171	11.287	443793	11.287	503461
11.294	520615	11.294	555923	11.294	485340	11.294	501890	11.294	437798	11.294	519256	11.294	550596	11.294	454288	11.294	500422
11.302	532369	11.302	548195	11.301	498231	11.301	509524	11.301	453705	11.302	523764	11.301	556516	11.302	461925	11.301	513883
11.309	524734	11.309	558986	11.309	500310	11.309	502607	11.309	454646	11.309	531269	11.309	561819	11.309	461000	11.309	508319
11.316	516537	11.316	565108	11.316	490478	11.316	513954	11.316	454957	11.316	520416	11.316	555956	11.316	466471	11.316	519090
11.324	519547	11.324	562060	11.323	491512	11.323	506308	11.323	445868	11.323	534653	11.323	548062	11.323	470531	11.323	510877
11.331	519568	11.331	566431	11.331	492387	11.331	503247	11.331	452290	11.331	547326	11.331	554217	11.331	469075	11.331	509574
11.338	526433	11.338	558484	11.338	502273	11.338	524543	11.338	451994	11.338	536467	11.338	551182	11.338	455869	11.338	515141
11.345	523833	11.345	559144	11.345	494380	11.345	494512	11.345	457621	11.345	541974	11.345	557115	11.345	466980	11.345	513190
11.353	520336	11.353	561376	11.353	490491	11.353	519449	11.353	447955	11.353	527670	11.353	551584	11.353	456046	11.353	533065
11.36	521765	11.36	558056	11.36	493890	11.36	512114	11.36	438866	11.36	530663	11.36	549661	11.36	462110	11.36	505804
11.367	518090	11.367	563115	11.367	490169	11.367	517760	11.367	437544	11.367	518579	11.367	535549	11.367	452131	11.367	514036
11.375	511099	11.375	552116	11.374	479206	11.374	516007	11.374	448558	11.375	523686	11.374	561996	11.375	454728	11.374	507158
11.382	518854	11.382	542684	11.382	482690	11.382	509978	11.382	435093	11.382	520001	11.382	536513	11.382	456408	11.382	514273
11.389	508156	11.389	531592	11.389	488700	11.389	511761	11.389	438755	11.389	522748	11.389	532055	11.389	448056	11.389	511643
11.397	510526	11.396	532021	11.396	485491	11.396	510222	11.396	438906	11.396	515141	11.396	528628	11.396	443929	11.396	498927
11.404	507354	11.404	540648	11.404	481880	11.404	512683	11.404	435091	11.404	518271	11.404	535592	11.404	443252	11.404	509258
11.411	509675	11.411	537213	11.411	480336	11.411	511955	11.411	435684	11.411	507612	11.411	535625	11.411	441459	11.411	499248
11.418	500642	11.418	537892	11.418	471883	11.418	508854	11.418	424816	11.418	505689	11.418	531499	11.418	448913	11.418	505056
11.426	502695	11.426	524741	11.426	477015	11.425	500820	11.426	434797	11.426	515918	11.426	532349	11.426	433565	11.425	495376
11.433	506634	11.433	523013	11.433	476871	11.433	499117	11.433	437595	11.433	512286	11.433	543757	11.433	430605	11.433	503266
11.44	513194	11.44	532802	11.44	479292	11.44	499657	11.44	434724	11.44	521354	11.44	533743	11.44	438608	11.44	491145
11.448	502155	11.448	542069	11.447	472364	11.447	486814	11.447	438261	11.448	521599	11.447	526749	11.447	431023	11.447	489656
11.455	509891	11.455	521560	11.455	479025	11.455	501771	11.455	438100	11.455	504481	11.455	533022	11.455	438754	11.455	501780
11.462	510625	11.462	540886	11.462	469489	11.462	503783	11.462	438729	11.462	513549	11.462	534972	11.462	427573	11.462	501891
11.47	503835	11.469	530186	11.469	476299	11.469	511022	11.469	421710	11.469	518872	11.469	520909	11.469	443793	11.469	492182
11.477	507273	11.477	543366	11.477	473674	11.477	482729	11.477	443965	11.477	511002	11.477	538955	11.477	441004	11.477	509547
11.484	518219	11.484	559301	11.484	481097	11.484	496472	11.484	436520	11.484	517434	11.484	538642	11.484	448896	11.484	501206
11.491	530712	11.491	564808	11.491	489404	11.491	492518	11.491	459633	11.491	523485	11.491	545275	11.491	454780	11.491	507471
11.499	545276	11.499	572742	11.499	501897	11.498	507670	11.499	475895	11.499	517090	11.498	581795	11.499	467996	11.498	497918
11.506	537702	11.506	617976	11.506	514380	11.506	507851	11.506	497384	11.506	546236	11.506	607133	11.506	486762	11.506	517116
11.513	586535	11.513	658697	11.513	536525	11.513	504092	11.513	540062	11.513	563490	11.513	653925	11.513	508496	11.513	543562
11.521	609402	11.521	696962	11.52	576092	11.52	517623	11.52	596721	11.521	590971	11.52	700398	11.52	538588	11.52	562430
11.528	673371	11.528	790276	11.528	628686	11.528	538809	11.528	639672	11.528	614486	11.528	759842	11.528	561551	11.528	585327
11.535	726857	11.535	834534	11.535	672277	11.535	574712	11.535	696930	11.535	666553	11.535	779057	11.535	602730	11.535	628413
11.542	793763	11.542	881294	11.542	716228	11.542	605527	11.542	723527	11.542	707359	11.542	822001	11.542	626145	11.542	663718
11.55	859311	11.55	912401	11.55	735640	11.55	666891	11.55	740491	11.55	739331	11.55	826886	11.55	671606	11.55	706294
11.557	893314	11.557	933650	11.557	737211	11.557	728735	11.557	736718	11.557	777266	11.557	813306	11.557	662330	11.557	724802
11.564	908441	11.564	912916	11.564	743673	11.564	772071	11.564	721106	11.564	791271	11.564	791667	11.564	645649	11.564	754142
11.572	893033	11.572	867441	11.571	713627	11.571	794832	11.571	695569	11.572	770469	11.571	752102	11.572	613899	11.571	739414
11.579	854766	11.579	803997	11.579	674936	11.579	820877	11.579	634134	11.579	760485	11.579	686072	11.579	592046	11.579	715125
11.586	797165	11.586	739905	11.586	650242	11.586	816946	11.586	586090	11.586	711260	11.586	657156	11.586	541054	11.586	692322
11.594	736568	11.594	666857	11.593	597363	11.593	786244	11.593	543367	11.593	675411	11.593	599051	11.593	508283	11.593	645386
11.601	672439	11.601	616947	11.601	544254	11.601	724641	11.601	493831	11.601	623140	11.601	558992	11.601	473969	11.601	590437
11.608	619779	11.608	553194	11.608	515664	11.608	676654	11.608	460279	11.608	579412	11.608	532572	11.608	449944	11.608	557600
11.615	572563	11.615	525089	11.615	474158	11.615	626487	11.615	431875	11.615	544354	11.615	501674	11.615	420588	11.615	512457
11.623	513848	11.623	490952	11.623	458187	11.623	560503	11.623	406650	11.623	504951	11.623	477147	11.623	400695	11.623	485422
11.63	486246	11.63	465428	11.63	420072	11.63	514697	11.63	390495	11.63	474790	11.63	458179	11.63	392104	11.63	458597
11.637	461094	11.637	447988	11.637	420786	11.637	488910	11.637	384908	11.637	451988	11.637	442530	11.637	380203	11.637	443578
11.645	445364	11.645	434309	11.644	402256	11.644	453459	11.644	370706	11.645	433002	11.644	434035	11.645	360685	11.644	426698
11.652	423223	11.652	425919	11.652	394003	11.652	421213	11.652	365699	11.652	419751	11.652	409586	11.652	365205	11.652	419940
11.659	403548	11.659	408461	11.659	380137	11.659	403298	11.659	353589	11.659	412160	11.659	415852	11.659	351915	11.659	406959
11.667	400091	11.666	401758	11.666	375940	11.666	396665	11.666	346179	11.666	417387	11.666	395824	11.666	352863	11.666	391847
11.674	407429	11.674	385095	11.674	354858	11.674	377024	11.674	341120	11.674	401539	11.674	392411	11.674	350195	11.674	391612
11.681	399620	11.681	382381	11.681	358693	11.681	373204	11.681	338161	11.681	387900	11.681	377995	11.681	335652	11.681	380309
11.688	383396	11.688	376837	11.688	353835	11.688	360564	11.688	331434	11.688	374247	11.688	378158	11.688	333476	11.688	369767
11.696	371482	11.696	368980	11.696	347763	11.695	359634	11.696	328355	11.696	367409	11.696	371468	11.696	323476	11.695	358151
11.703	361343	11.703	362467	11.703	348034	11.703	352301	11.703	327661	11.703	369995	11.703	367742	11.703	326812	11.703	357751
11.71	366275	11.71	351660	11.71	329530	11.71	356587	11.71	325828	11.71	363021	11.71	360524	11.71	327979	11.71	358100
11.718	357945	11.718	355066	11.717	337873	11.717	343787	11.717	329123	11.718	357077	11.717	357355	11.717	319887	11.717	360437
11.725	359847	11.725	352413	11.725	331040	11.725	346316	11.725	328245	11.725	350600	11.725	361593	11.725	313103	11.725	351627
11.732	366789	11.732	359574	11.732	332958	11.732	338988	11.732	340228	11.732	354483	11.732	358002	11.732	324262	11.732	344902
11.74	363342	11.739	364306	11.739	315760	11.739	349872	11.739	364632	11.739	345281	11.739	354284	11.739	322595	11.739	346284
11.747	375283	11.747	349307	11.747	323145	11.747	340361	11.747	368626	11.747	348720	11.747	357656	11.747	317032	11.747	343646
11.754	389829	11.754	350410	11.754	323803	11.754	335673	11.754	392528	11.754	349658	11.754	359554	11.754	317040	11.754	347878
11.761	394431	11.761	355874	11.761	334358	11.761	330564	11.761	402458	11.761	352501	11.761	356923	11.761	313155	11.761	358546
11.769	415781	11.769	365334	11.769	332531	11.768	336226	11.769	430822	11.769	356926	11.768	354015	11.769	327265	11.768	360795
11.776	426581	11.776	348036	11.776	328697	11.776	328303	11.776	441435	11.776	351499	11.776	355404	11.776	325203	11.776	361908
11.783	428819	11.783	352150	11.783	325855	11.783	334551	11.783	446824	11.783	351006	11.783	365290	11.783	324679	11.783	372959
11.791	450820	11.791	346193	11.79	327942	11.79	333329	11.79	447746	11.791	349832	11.79	364422	11.79	331477	11.79	374481
11.798	440583	11.798	347405	11.798	332954	11.798	336819	11.798	449779	11.798	353984	11.798	361431	11.798	332293	11.798	387029
11.805	442635	11.805	353385	11.805	329060	11.805	341275	11.805	416928	11.805	348838	11.805	358747	11.805	322893	11.805	374290
11.812	427284	11.812	349898	11.812	319138	11.812	340261	11.812	403222	11.812	357061	11.812	355910	11.812	329196	11.812	368048
11.82	423033	11.82	344208	11.82	319970	11.82	341533	11.82	376321	11.82	346048	11.82	350482	11.82	316684	11.82	365227
11.827	406253	11.827	335245	11.827	319217	11.827	336892	11.827	369460	11.827	330401	11.827	346124	11.827	319044	11.827	358163
11.834	399868	11.834	341794	11.834	317741	11.834	339714	11.834	352896	11.834	351444	11.834	352881	11.834	307818	11.834	346817
11.842	379357	11.842	343606	11.841	316918	11.841	340532	11.841	336133	11.842	340450	11.841	341456	11.842	317287	11.841	354142
11.849	376610	11.849	331507	11.849	324676	11.849	345356	11.849	323581	11.849	333993	11.849	362714	11.849	315851	11.849	338765
11.856	365500	11.856	351248	11.856	327719	11.856	335740	11.856	330084	11.856	337043	11.856	359744	11.856	326824	11.856	339280
11.864	367429	11.864	339754	11.863	322190	11.863	328101	11.863	332835	11.863	350885	11.863	352152	11.863	331819	11.863	349597
11.871	366996	11.871	356820	11.871	333011	11.871	333525	11.871	327773	11.871	342354	11.871	359903	11.871	338502	11.871	355135
11.878	372352	11.878	358056	11.878	341021	11.878	329989	11.878	322022	11.878	352349	11.878	366196	11.878	341621	11.878	357764
11.885	381186	11.885	349988	11.885	350215	11.885	321609	11.885	326482	11.885	350795	11.885	366707	11.885	343589	11.885	359999
11.893	379096	11.893	354567	11.893	337017	11.893	325362	11.893	325996	11.893	367957	11.893	368768	11.893	361173	11.893	366154
11.9	381760	11.9	358112	11.9	346763	11.9	343716	11.9	327793	11.9	364809	11.9	376882	11.9	347360	11.9	366327
11.907	370185	11.907	346332	11.907	344632	11.907	345257	11.907	340573	11.907	357689	11.907	359531	11.907	348482	11.907	379329
11.915	376706	11.915	344618	11.914	350231	11.914	342482	11.914	332164	11.915	375307	11.914	359202	11.915	353104	11.914	379006
11.922	378929	11.922	358762	11.922	339245	11.922	352037	11.922	323202	11.922	368873	11.922	357606	11.922	344611	11.922	372612
11.929	365685	11.929	345840	11.929	330747	11.929	356575	11.929	328938	11.929	364823	11.929	359782	11.929	344523	11.929	363395
11.937	367981	11.937	350457	11.936	341466	11.936	357501	11.936	334190	11.936	353955	11.936	366175	11.936	337547	11.936	362771
11.944	363852	11.944	341318	11.944	339844	11.944	361065	11.944	333557	11.944	356902	11.944	360038	11.944	335392	11.944	353823
11.951	361878	11.951	353493	11.951	328663	11.951	368319	11.951	354756	11.951	347240	11.951	373807	11.951	354612	11.951	356906
11.958	368408	11.958	361730	11.958	333071	11.958	366007	11.958	369291	11.958	363606	11.958	374425	11.958	355730	11.958	362164
11.966	366660	11.966	365679	11.966	327476	11.965	373460	11.966	402584	11.966	365301	11.966	389602	11.966	385874	11.965	360022
11.973	368137	11.973	382656	11.973	342777	11.973	368754	11.973	444881	11.973	390167	11.973	420776	11.973	413359	11.973	371968
11.98	382932	11.98	404767	11.98	345684	11.98	363695	11.98	504270	11.98	422417	11.98	434449	11.98	466521	11.98	385665
11.988	392416	11.988	414098	11.987	346072	11.987	382295	11.987	562780	11.988	457608	11.987	467088	11.987	526973	11.987	405927
11.995	414295	11.995	447825	11.995	351912	11.995	393027	11.995	654709	11.995	496780	11.995	475382	11.995	592209	11.995	438791
12.002	440720	12.002	465901	12.002	358158	12.002	398324	12.002	716087	12.002	538318	12.002	512467	12.002	655462	12.002	461539
12.01	453780	12.009	481423	12.009	368738	12.009	428157	12.009	762255	12.009	581079	12.009	527374	12.009	708662	12.009	503928
12.017	476205	12.017	494019	12.017	376006	12.017	443560	12.017	811609	12.017	649944	12.017	527240	12.017	758892	12.017	512903
12.024	499366	12.024	533373	12.024	380984	12.024	479407	12.024	827039	12.024	693687	12.024	537880	12.024	799461	12.024	538564
12.031	511458	12.031	532323	12.031	384561	12.031	515012	12.031	837045	12.031	715732	12.031	535696	12.031	818893	12.031	566568
12.039	528321	12.039	536089	12.039	380926	12.038	529722	12.039	820307	12.039	711000	12.038	542741	12.039	818032	12.038	577250
12.046	534155	12.046	549043	12.046	384919	12.046	561652	12.046	805829	12.046	714733	12.046	530836	12.046	798589	12.046	566060
12.053	527472	12.053	538812	12.053	401250	12.053	577964	12.053	765913	12.053	702670	12.053	509580	12.053	782373	12.053	553958
12.061	537120	12.061	560135	12.06	408617	12.06	567837	12.06	732647	12.061	683044	12.06	514116	12.06	760794	12.06	551646
12.068	536091	12.068	588557	12.068	427463	12.068	561831	12.068	740334	12.068	663306	12.068	513682	12.068	744169	12.068	533091
12.075	538772	12.075	650634	12.075	445501	12.075	576674	12.075	740575	12.075	631418	12.075	543555	12.075	731080	12.075	532738
12.082	556469	12.082	717391	12.082	467812	12.082	571291	12.082	745546	12.082	594186	12.082	574403	12.082	730520	12.082	523251
12.09	572200	12.09	768730	12.09	504149	12.09	580746	12.09	769048	12.09	585470	12.09	602884	12.09	718186	12.09	510228
12.097	590098	12.097	850501	12.097	543129	12.097	573268	12.097	786068	12.097	580269	12.097	607166	12.097	726924	12.097	512644
12.104	618894	12.104	873314	12.104	569796	12.104	599162	12.104	783068	12.104	590399	12.104	632651	12.104	729221	12.104	532961
12.112	644799	12.112	897903	12.111	585519	12.111	627715	12.111	777186	12.112	575147	12.111	612258	12.112	721520	12.111	517035
12.119	644790	12.119	866603	12.119	586931	12.119	647404	12.119	730717	12.119	567994	12.119	606882	12.119	686874	12.119	525697
12.126	631664	12.126	814348	12.126	574140	12.126	672357	12.126	690175	12.126	557531	12.126	574059	12.126	637942	12.126	526225
12.134	615384	12.134	762196	12.133	552443	12.133	689588	12.133	630099	12.134	535807	12.133	539647	12.133	594014	12.133	497041
12.141	586569	12.141	669902	12.141	515319	12.141	654165	12.141	567770	12.141	511060	12.141	484625	12.141	548607	12.141	486851
12.148	544601	12.148	585855	12.148	469868	12.148	644254	12.148	521029	12.148	471610	12.148	450512	12.148	492124	12.148	461347
12.155	507246	12.155	530634	12.155	447438	12.155	603582	12.155	460626	12.155	452818	12.155	408239	12.155	440637	12.155	425188
12.163	459346	12.163	471509	12.163	402982	12.163	551762	12.163	416291	12.163	421985	12.163	400417	12.163	408248	12.163	405528
12.17	429670	12.17	432554	12.17	372383	12.17	520091	12.17	392260	12.17	393690	12.17	372686	12.17	388390	12.17	385009
12.177	401514	12.177	393747	12.177	362855	12.177	477156	12.177	361266	12.177	372305	12.177	359765	12.177	364437	12.177	368218
12.185	373173	12.185	373101	12.184	350026	12.184	429837	12.184	332070	12.185	371044	12.184	354959	12.185	350408	12.184	359819
12.192	365657	12.192	374413	12.192	335966	12.192	394592	12.192	334364	12.192	352040	12.192	345197	12.192	339190	12.192	344976
12.199	360816	12.199	358172	12.199	322167	12.199	375735	12.199	328345	12.199	346121	12.199	340714	12.199	329461	12.199	342627
12.207	350982	12.207	344757	12.206	324311	12.206	358842	12.206	323802	12.206	343736	12.206	346271	12.206	319648	12.206	336777
12.214	349361	12.214	342460	12.214	315899	12.214	342172	12.214	324677	12.214	334085	12.214	347024	12.214	327696	12.214	344696
12.221	348733	12.221	354061	12.221	320092	12.221	341362	12.221	321287	12.221	338553	12.221	341136	12.221	326535	12.221	327026
12.228	347747	12.228	341443	12.228	325403	12.228	344772	12.228	319450	12.228	336319	12.228	344257	12.228	324263	12.228	328835
12.236	341220	12.236	343765	12.236	321422	12.236	325726	12.236	322803	12.236	333056	12.236	348936	12.236	324014	12.235	335391
12.243	349217	12.243	347530	12.243	321973	12.243	336933	12.243	327493	12.243	332165	12.243	362568	12.243	328361	12.243	340458
12.25	339785	12.25	355319	12.25	332893	12.25	331604	12.25	325170	12.25	345211	12.25	355231	12.25	326258	12.25	335912
12.258	351225	12.258	355096	12.257	322461	12.257	326517	12.257	326471	12.258	335988	12.257	364326	12.258	335574	12.257	343349
12.265	351791	12.265	363266	12.265	329957	12.265	330195	12.265	338862	12.265	336788	12.265	368631	12.265	344716	12.265	343334
12.272	341725	12.272	361565	12.272	333980	12.272	334089	12.272	327612	12.272	338990	12.272	358946	12.272	336697	12.272	338897
12.28	352453	12.279	360130	12.279	328868	12.279	327669	12.279	329481	12.279	334339	12.279	358358	12.279	334683	12.279	342813
12.287	346860	12.287	348540	12.287	337974	12.287	348324	12.287	323471	12.287	358842	12.287	354969	12.287	343496	12.287	344010
12.294	350342	12.294	347073	12.294	336607	12.294	349549	12.294	323386	12.294	334726	12.294	358890	12.294	328000	12.294	340204
12.301	347983	12.301	341397	12.301	319050	12.301	348254	12.301	325353	12.301	335252	12.301	355855	12.301	324784	12.301	351122
12.309	341105	12.309	348822	12.309	326821	12.308	343270	12.309	310691	12.309	338236	12.308	348328	12.309	327102	12.308	336668
12.316	333916	12.316	342385	12.316	324383	12.316	343663	12.316	310897	12.316	331877	12.316	352546	12.316	320212	12.316	332758
12.323	337975	12.323	335370	12.323	319675	12.323	346457	12.323	308659	12.323	337653	12.323	344778	12.323	305655	12.323	333648
12.331	339516	12.331	328794	12.33	313449	12.33	335820	12.33	308999	12.331	331887	12.33	339261	12.33	309122	12.33	327011
12.338	330560	12.338	334600	12.338	311833	12.338	345737	12.338	308527	12.338	327428	12.338	330775	12.338	308323	12.338	324340
12.345	332480	12.345	327420	12.345	308586	12.345	339046	12.345	302310	12.345	328013	12.345	332555	12.345	319544	12.345	321966
12.352	333411	12.352	330127	12.352	313681	12.352	334333	12.352	307207	12.352	331597	12.352	330066	12.352	306468	12.352	324100
12.36	330898	12.36	332503	12.36	314401	12.36	327552	12.36	307128	12.36	326597	12.36	338466	12.36	307651	12.36	319148
12.367	327876	12.367	332438	12.367	308917	12.367	328375	12.367	305452	12.367	319633	12.367	320173	12.367	305401	12.367	318040
12.374	331128	12.374	333559	12.374	307219	12.374	331367	12.374	292204	12.374	312457	12.374	338367	12.374	306113	12.374	323200
12.382	337088	12.382	326583	12.381	306527	12.381	326385	12.381	300031	12.382	313376	12.381	323712	12.382	295276	12.381	330166
12.389	331249	12.389	320202	12.389	307765	12.389	323643	12.389	292557	12.389	326915	12.389	324032	12.389	300844	12.389	317968
12.396	329289	12.396	319859	12.396	307527	12.396	322691	12.396	295526	12.396	324228	12.396	329485	12.396	309538	12.396	319072
12.404	325008	12.404	328621	12.403	303249	12.403	319008	12.403	296613	12.404	323459	12.403	331498	12.403	305534	12.403	317873
12.411	328902	12.411	331129	12.411	303485	12.411	311687	12.411	304569	12.411	318989	12.411	326223	12.411	296178	12.411	318294
12.418	321082	12.418	330167	12.418	312931	12.418	323628	12.418	303991	12.418	312543	12.418	331455	12.418	301364	12.418	323212
12.425	319618	12.425	320335	12.425	306004	12.425	322687	12.425	308019	12.425	315797	12.425	331920	12.425	296613	12.425	318741
12.433	317784	12.433	321248	12.433	304260	12.433	315453	12.433	289193	12.433	321941	12.433	320908	12.433	305468	12.433	308185
12.44	325745	12.44	319081	12.44	309431	12.44	321966	12.44	292689	12.44	316696	12.44	316523	12.44	297435	12.44	312097
12.447	320287	12.447	325907	12.447	309181	12.447	323100	12.447	300098	12.447	319194	12.447	328926	12.447	300135	12.447	315703
12.455	318292	12.455	319329	12.454	304034	12.454	315049	12.454	298657	12.455	311216	12.454	320262	12.455	299027	12.454	317464
12.462	332541	12.462	319246	12.462	300514	12.462	321224	12.462	300383	12.462	310049	12.462	319563	12.462	299849	12.462	312271
12.469	329803	12.469	320925	12.469	298698	12.469	318296	12.469	303772	12.469	313481	12.469	321757	12.469	301914	12.469	308537
12.477	322093	12.477	324250	12.476	304356	12.476	320007	12.476	301048	12.476	308101	12.476	324881	12.476	290637	12.476	312971
12.484	327285	12.484	320200	12.484	300005	12.484	318264	12.484	292238	12.484	317828	12.484	325151	12.484	298882	12.484	304665
12.491	327519	12.491	327835	12.491	299664	12.491	314879	12.491	289350	12.491	307895	12.491	313599	12.491	294428	12.491	313592
12.498	315414	12.498	322689	12.498	306717	12.498	313954	12.498	291298	12.498	307324	12.498	327497	12.498	298406	12.498	309917
12.506	325325	12.506	316508	12.506	306626	12.506	312053	12.506	293078	12.506	311674	12.506	325911	12.506	293987	12.505	307442
12.513	321715	12.513	320637	12.513	313438	12.513	320355	12.513	297959	12.513	312836	12.513	321116	12.513	298634	12.513	306991
12.52	323445	12.52	316486	12.52	304721	12.52	312492	12.52	296623	12.52	316925	12.52	326524	12.52	295971	12.52	315783
12.528	316682	12.528	327263	12.527	301975	12.527	321619	12.527	291446	12.528	313822	12.527	331260	12.528	294491	12.527	315454
12.535	321113	12.535	323486	12.535	307521	12.535	316075	12.535	294044	12.535	314904	12.535	323325	12.535	296829	12.535	314918
12.542	325961	12.542	318375	12.542	301503	12.542	312755	12.542	298478	12.542	319327	12.542	324419	12.542	296483	12.542	309009
12.55	315698	12.549	319308	12.549	306713	12.549	314284	12.549	298427	12.549	309392	12.549	315553	12.549	289781	12.549	302850
12.557	320347	12.557	317743	12.557	304307	12.557	306432	12.557	294893	12.557	313648	12.557	319931	12.557	299494	12.557	312860
12.564	331148	12.564	324550	12.564	297393	12.564	313951	12.564	288478	12.564	318832	12.564	322306	12.564	296329	12.564	310817
12.571	329404	12.571	321751	12.571	294736	12.571	316980	12.571	290538	12.571	308415	12.571	327411	12.571	298669	12.571	302987
12.579	333136	12.579	330192	12.579	299619	12.578	306908	12.579	296593	12.579	312674	12.578	325692	12.579	301049	12.578	312695
12.586	334925	12.586	314272	12.586	310116	12.586	306593	12.586	296770	12.586	313989	12.586	325969	12.586	302454	12.586	309598
12.593	351169	12.593	309948	12.593	305015	12.593	315382	12.593	288773	12.593	317495	12.593	326030	12.593	298694	12.593	317215
12.601	351521	12.601	318065	12.6	298538	12.6	312045	12.6	299258	12.601	318527	12.6	316275	12.6	298200	12.6	309009
12.608	339345	12.608	315847	12.608	300651	12.608	308688	12.608	294382	12.608	314507	12.608	322468	12.608	309895	12.608	310603
12.615	340182	12.615	331546	12.615	306820	12.615	315481	12.615	295698	12.615	314105	12.615	325685	12.615	295752	12.615	313131
12.623	335295	12.622	326440	12.622	294306	12.622	314166	12.622	285516	12.622	319054	12.622	334133	12.622	291266	12.622	315396
12.63	339161	12.63	323331	12.63	302697	12.63	313331	12.63	295557	12.63	314067	12.63	309821	12.63	297647	12.63	307630
12.637	335058	12.637	312611	12.637	297456	12.637	312898	12.637	291903	12.637	321732	12.637	323013	12.637	287415	12.637	313660
12.644	330908	12.644	326729	12.644	302104	12.644	308528	12.644	296152	12.644	313147	12.644	327301	12.644	289204	12.644	299539
12.652	328245	12.652	318685	12.652	301137	12.651	312413	12.651	303699	12.652	314517	12.651	319057	12.652	297190	12.651	313579
12.659	330387	12.659	313048	12.659	300014	12.659	317836	12.659	293789	12.659	315468	12.659	321569	12.659	295327	12.659	321518
12.666	346099	12.666	312323	12.666	309162	12.666	316080	12.666	290257	12.666	313370	12.666	330739	12.666	291269	12.666	316025
12.674	356046	12.674	330898	12.673	307183	12.673	315154	12.673	289558	12.674	313478	12.673	332988	12.673	303027	12.673	318834
12.681	377419	12.681	328071	12.681	304164	12.681	312401	12.681	296262	12.681	310741	12.681	329526	12.681	300893	12.681	328830
12.688	414109	12.688	318936	12.688	305360	12.688	308952	12.688	301350	12.688	320614	12.688	316736	12.688	301100	12.688	319978
12.695	461111	12.695	328672	12.695	300116	12.695	320247	12.695	301497	12.695	331571	12.695	335040	12.695	298977	12.695	322412
12.703	554899	12.703	326762	12.703	309856	12.703	323158	12.703	292014	12.703	323234	12.703	332427	12.703	296423	12.703	328864
12.71	647399	12.71	323505	12.71	297668	12.71	323777	12.71	296443	12.71	326317	12.71	332046	12.71	299700	12.71	305143
12.717	768858	12.717	335681	12.717	307894	12.717	319587	12.717	305548	12.717	337746	12.717	322789	12.717	303325	12.717	316672
12.725	889594	12.725	324560	12.724	304767	12.724	321645	12.724	307631	12.725	347229	12.724	315567	12.725	300082	12.724	317655
12.732	994947	12.732	328115	12.732	308284	12.732	328295	12.732	306081	12.732	336190	12.732	325346	12.732	300204	12.732	317436
12.739	1078957	12.739	331784	12.739	298193	12.739	329572	12.739	311849	12.739	349426	12.739	328294	12.739	301800	12.739	317978
12.747	1131481	12.747	333507	12.746	299156	12.746	327920	12.746	307128	12.746	356573	12.746	321440	12.746	302422	12.746	319426
12.754	1123145	12.754	328214	12.754	308758	12.754	341185	12.754	302828	12.754	348999	12.754	322794	12.754	297404	12.754	317252
12.761	1052818	12.761	323715	12.761	305717	12.761	345298	12.761	302542	12.761	339552	12.761	321603	12.761	299041	12.761	311455
12.768	983060	12.768	325391	12.768	305434	12.768	341243	12.768	302433	12.768	335432	12.768	321931	12.768	293594	12.768	318573
12.776	859228	12.776	315068	12.776	304721	12.776	341883	12.776	292323	12.776	337924	12.776	326031	12.776	300201	12.776	306397
12.783	737474	12.783	316167	12.783	305062	12.783	333743	12.783	296933	12.783	328604	12.783	316923	12.783	302832	12.783	309248
12.79	622277	12.79	325480	12.79	302585	12.79	336378	12.79	293831	12.79	325685	12.79	318204	12.79	292100	12.79	311732
12.798	536603	12.798	311969	12.797	295444	12.797	317065	12.797	290241	12.798	321141	12.797	320609	12.798	284955	12.797	308772
12.805	469892	12.805	318511	12.805	298114	12.805	315904	12.805	285250	12.805	318149	12.805	311496	12.805	297288	12.805	310079
12.812	416423	12.812	317658	12.812	298575	12.812	321016	12.812	287633	12.812	319354	12.812	318706	12.812	295095	12.812	310939
12.82	390249	12.819	309864	12.819	292068	12.819	316875	12.819	291368	12.819	310697	12.819	324275	12.819	302545	12.819	300434
12.827	359941	12.827	316117	12.827	299715	12.827	314300	12.827	295978	12.827	306630	12.827	316996	12.827	297678	12.827	319034
12.834	340993	12.834	312631	12.834	300271	12.834	317842	12.834	285360	12.834	308598	12.834	322319	12.834	297238	12.834	309429
12.841	349143	12.841	323421	12.841	315937	12.841	320035	12.841	296038	12.841	310353	12.841	325928	12.841	301348	12.841	303978
12.849	343081	12.849	330582	12.849	332965	12.848	313361	12.849	310307	12.849	323104	12.849	324027	12.849	299588	12.848	310479
12.856	335917	12.856	342789	12.856	368701	12.856	311562	12.856	328135	12.856	313201	12.856	326590	12.856	313532	12.856	314414
12.863	343095	12.863	385340	12.863	419109	12.863	315759	12.863	356646	12.863	308930	12.863	348838	12.863	328210	12.863	309005
12.871	334820	12.871	412241	12.87	503112	12.87	326470	12.87	386552	12.871	310818	12.87	357083	12.87	372932	12.87	308112
12.878	349563	12.878	454569	12.878	604991	12.878	335197	12.878	442108	12.878	323818	12.878	372272	12.878	412657	12.878	312949
12.885	362229	12.885	514720	12.885	748465	12.885	342652	12.885	493503	12.885	328273	12.885	400632	12.885	446004	12.885	323440
12.893	372011	12.892	555140	12.892	903892	12.892	355515	12.892	552022	12.892	324013	12.892	412316	12.892	512476	12.892	324472
12.9	402269	12.9	603540	12.9	1041322	12.9	369863	12.9	591273	12.9	341294	12.9	422281	12.9	555923	12.9	329267
12.907	411933	12.907	649384	12.907	1132453	12.907	382942	12.907	628749	12.907	344003	12.907	441711	12.907	592049	12.907	344398
12.914	423425	12.914	645672	12.914	1195811	12.914	391140	12.914	632053	12.914	355594	12.914	434365	12.914	602190	12.914	336325
12.922	431934	12.922	632681	12.922	1185308	12.921	407255	12.922	613425	12.922	347481	12.921	417038	12.922	598817	12.921	341747
12.929	427338	12.929	602197	12.929	1097242	12.929	399571	12.929	567015	12.929	352989	12.929	414711	12.929	561172	12.929	344613
12.936	406711	12.936	559872	12.936	992457	12.936	392630	12.936	528454	12.936	352124	12.936	391652	12.936	519054	12.936	337445
12.944	401661	12.944	496465	12.943	849843	12.943	381516	12.943	465763	12.944	348033	12.943	370882	12.943	463871	12.943	337365
12.951	374918	12.951	447045	12.951	711806	12.951	360819	12.951	423888	12.951	333948	12.951	355062	12.951	428842	12.951	327792
12.958	363280	12.958	403390	12.958	591599	12.958	347777	12.958	383957	12.958	332835	12.958	350419	12.958	388778	12.958	333945
12.965	353879	12.965	373378	12.965	483352	12.965	338367	12.965	346743	12.965	327244	12.965	323455	12.965	348849	12.965	317919
12.973	339376	12.973	354946	12.973	422448	12.973	327455	12.973	322938	12.973	315634	12.973	328965	12.973	336375	12.973	315092
12.98	332647	12.98	346046	12.98	377154	12.98	319831	12.98	309414	12.98	309647	12.98	324827	12.98	312439	12.98	318775
12.987	323189	12.987	326752	12.987	335398	12.987	315859	12.987	304650	12.987	315240	12.987	322972	12.987	304061	12.987	310581
12.995	322303	12.995	324014	12.994	320444	12.994	304448	12.994	293315	12.995	309249	12.994	312644	12.995	299297	12.994	310342
13.002	314607	13.002	314367	13.002	315890	13.002	311240	13.002	302226	13.002	312465	13.002	321284	13.002	298279	13.002	303675
13.009	324747	13.009	315641	13.009	305859	13.009	295560	13.009	292736	13.009	306836	13.009	308599	13.009	297827	13.009	298626
13.017	327315	13.017	318698	13.016	311100	13.016	311974	13.016	290261	13.016	313422	13.016	316010	13.016	292929	13.016	303488
13.024	309285	13.024	317320	13.024	295485	13.024	306135	13.024	300014	13.024	305781	13.024	321310	13.024	291723	13.024	302660
13.031	316452	13.031	305952	13.031	297869	13.031	306845	13.031	286017	13.031	305427	13.031	309930	13.031	292231	13.031	306792
13.038	315066	13.038	313961	13.038	302775	13.038	307765	13.038	286575	13.038	313974	13.038	324906	13.038	291442	13.038	307527
13.046	324589	13.046	325513	13.046	302734	13.046	305715	13.046	296938	13.046	302641	13.046	308478	13.046	281019	13.046	303523
13.053	312442	13.053	306495	13.053	303839	13.053	306498	13.053	295477	13.053	306740	13.053	314695	13.053	293195	13.053	302294
13.06	309464	13.06	309274	13.06	301217	13.06	308433	13.06	289154	13.06	302824	13.06	318785	13.06	302204	13.06	307424
13.068	315704	13.068	302052	13.067	300559	13.067	299226	13.067	293798	13.068	310412	13.067	316039	13.068	282859	13.067	301599
13.075	311273	13.075	314952	13.075	305863	13.075	310289	13.075	294908	13.075	302576	13.075	312988	13.075	291053	13.075	306669
13.082	315469	13.082	313672	13.082	296475	13.082	293525	13.082	289599	13.082	311076	13.082	314085	13.082	289470	13.082	309862
13.09	316151	13.089	311544	13.089	300998	13.089	307940	13.089	289554	13.089	300899	13.089	313411	13.089	281621	13.089	298930
13.097	309791	13.097	321241	13.097	300367	13.097	308795	13.097	295482	13.097	307906	13.097	313692	13.097	294490	13.097	301173
13.104	309591	13.104	310186	13.104	292214	13.104	301315	13.104	290999	13.104	308135	13.104	312379	13.104	291789	13.104	298251
13.111	323139	13.111	310549	13.111	297739	13.111	301010	13.111	286299	13.111	298432	13.111	324851	13.111	285391	13.111	301616
13.119	318549	13.119	306036	13.119	296832	13.118	304141	13.119	286297	13.119	303063	13.119	317893	13.119	288422	13.118	298801
13.126	314319	13.126	312444	13.126	290338	13.126	310298	13.126	290814	13.126	312371	13.126	314440	13.126	298915	13.126	304266
13.133	311388	13.133	302411	13.133	292720	13.133	312032	13.133	290309	13.133	302128	13.133	330496	13.133	290311	13.133	305030
13.141	318082	13.141	316314	13.14	287056	13.14	308042	13.14	291179	13.141	305144	13.14	331616	13.14	301614	13.14	314427
13.148	318843	13.148	326807	13.148	307711	13.148	306979	13.148	304952	13.148	309520	13.148	335483	13.148	311230	13.148	303210
13.155	320794	13.155	342312	13.155	304709	13.155	308723	13.155	313055	13.155	328358	13.155	362385	13.155	325946	13.155	321982
13.163	335142	13.162	354705	13.162	313230	13.162	318599	13.162	339871	13.162	325896	13.162	393033	13.162	347019	13.162	332699
13.17	333162	13.17	377749	13.17	321348	13.17	318134	13.17	354979	13.17	340317	13.17	420525	13.17	365527	13.17	335800
13.177	350978	13.177	407510	13.177	327191	13.177	325721	13.177	380103	13.177	363862	13.177	456265	13.177	416182	13.177	365048
13.184	376240	13.184	422573	13.184	349879	13.184	328397	13.184	417202	13.184	387450	13.184	492694	13.184	457657	13.184	395566
13.192	385236	13.192	456013	13.192	346525	13.191	352579	13.192	446794	13.192	424840	13.191	509342	13.192	483220	13.191	418618
13.199	407805	13.199	485167	13.199	371270	13.199	372871	13.199	471880	13.199	453942	13.199	550627	13.199	518999	13.199	448954
13.206	429688	13.206	501774	13.206	372141	13.206	391581	13.206	468574	13.206	476102	13.206	532355	13.206	530301	13.206	468449
13.214	438570	13.214	511402	13.213	384537	13.213	416127	13.213	463953	13.214	493279	13.213	524253	13.213	529265	13.213	495252
13.221	444981	13.221	487632	13.221	380282	13.221	438618	13.221	453204	13.221	494890	13.221	509095	13.221	530245	13.221	498753
13.228	438508	13.228	467354	13.228	377220	13.228	451663	13.228	438712	13.228	482262	13.228	482917	13.228	490586	13.228	492603
13.235	417623	13.235	444011	13.235	375624	13.235	444117	13.235	406057	13.235	478891	13.235	440166	13.235	457418	13.235	465384
13.243	401527	13.243	417537	13.243	351516	13.243	447125	13.243	388973	13.243	443187	13.243	404825	13.243	437368	13.243	444610
13.25	388469	13.25	392328	13.25	343060	13.25	435265	13.25	362391	13.25	427904	13.25	387341	13.25	388107	13.25	420264
13.257	367326	13.257	375353	13.257	340001	13.257	418798	13.257	332806	13.257	398049	13.257	366143	13.257	367610	13.257	386961
13.265	360202	13.265	357771	13.264	329030	13.264	410563	13.264	329685	13.265	364907	13.264	353219	13.265	339739	13.264	370054
13.272	347014	13.272	331787	13.272	319445	13.272	385626	13.272	315003	13.272	359358	13.272	336590	13.272	324462	13.272	354471
13.279	334984	13.279	327333	13.279	315796	13.279	359693	13.279	302475	13.279	343109	13.279	331513	13.279	322775	13.279	341737
13.287	335113	13.287	323698	13.286	317033	13.286	353395	13.286	297693	13.286	330256	13.286	316727	13.286	302911	13.286	340607
13.294	326336	13.294	317593	13.294	310031	13.294	343806	13.294	300746	13.294	330102	13.294	322986	13.294	301931	13.294	325758
13.301	329570	13.301	321038	13.301	297990	13.301	333043	13.301	291759	13.301	319277	13.301	320122	13.301	294029	13.301	320093
13.308	327633	13.308	320642	13.308	288373	13.308	320915	13.308	285659	13.308	314577	13.308	317465	13.308	297139	13.308	310354
13.316	321665	13.316	312044	13.316	291218	13.316	326108	13.316	292089	13.316	312182	13.316	309345	13.316	300532	13.316	313877
13.323	312234	13.323	313468	13.323	296952	13.323	311047	13.323	287813	13.323	302353	13.323	320201	13.323	286015	13.323	316732
13.33	321086	13.33	323657	13.33	298412	13.33	318233	13.33	289162	13.33	312365	13.33	314282	13.33	295316	13.33	307366
13.338	318799	13.338	323311	13.337	289740	13.337	320594	13.337	304562	13.338	307367	13.337	335351	13.338	296430	13.337	303575
13.345	320167	13.345	349852	13.345	293702	13.345	305710	13.345	316032	13.345	324091	13.345	373484	13.345	307895	13.345	307103
13.352	334771	13.352	409662	13.352	298095	13.352	314088	13.352	373596	13.352	338908	13.352	431484	13.352	312208	13.352	331029
13.36	358136	13.36	511497	13.359	299795	13.359	323195	13.359	462367	13.359	379846	13.359	581318	13.359	361395	13.359	381898
13.367	420570	13.367	725904	13.367	330805	13.367	343966	13.367	651728	13.367	471781	13.367	843486	13.367	434129	13.367	467384
13.374	540318	13.374	1126983	13.374	363075	13.374	387537	13.374	961308	13.374	674648	13.374	1275989	13.374	585034	13.374	682047
13.381	793840	13.381	1769273	13.381	424931	13.381	468627	13.381	1463580	13.381	1015243	13.381	1947396	13.381	825011	13.381	1023591
13.389	1195907	13.389	2774981	13.389	529202	13.388	631203	13.389	2218981	13.389	1587931	13.389	2900066	13.389	1164709	13.388	1603827
13.396	1788094	13.396	4125661	13.396	656943	13.396	921740	13.396	3163283	13.396	2492869	13.396	4126850	13.396	1624723	13.396	2487244
13.403	2676623	13.403	5880412	13.403	833056	13.403	1362545	13.403	4368042	13.403	3683618	13.403	5594066	13.403	2253493	13.403	3747495
13.411	3867842	13.411	7949837	13.41	1066464	13.41	2050573	13.41	5688405	13.411	5311317	13.41	7141428	13.411	2911649	13.41	5390620
13.418	5287979	13.418	10445459	13.418	1286099	13.418	3014210	13.418	7064200	13.418	7333446	13.418	8697247	13.418	3567554	13.418	7426588
13.425	6809584	13.425	12960377	13.425	1492215	13.425	4200931	13.425	8183468	13.425	9725301	13.425	9885543	13.425	4159138	13.425	9749398
13.433	8391806	13.432	15197097	13.432	1646938	13.432	5582779	13.432	8978130	13.432	12208631	13.432	10591575	13.432	4595989	13.432	12340442
13.44	9725366	13.44	17106864	13.44	1731282	13.44	7011494	13.44	9275439	13.44	14572409	13.44	10666523	13.44	4668477	13.44	14909397
13.447	10677271	13.447	18067420	13.447	1754566	13.447	8516235	13.447	9010862	13.447	16667540	13.447	10025105	13.447	4517924	13.447	17054116
13.454	10961619	13.454	17952500	13.454	1667402	13.454	9663395	13.454	8234586	13.454	18013912	13.454	8770675	13.454	4170196	13.454	18524760
13.462	10592388	13.462	16799188	13.462	1531855	13.461	10389004	13.462	7035798	13.462	18388998	13.461	7259003	13.462	3578865	13.461	19021706
13.469	9593852	13.469	14633622	13.469	1345337	13.469	10461311	13.469	5635585	13.469	17511210	13.469	5689315	13.469	3023338	13.469	18416248
13.476	8216616	13.476	11927412	13.476	1181950	13.476	9821624	13.476	4341487	13.476	15575459	13.476	4249574	13.476	2416748	13.476	16527692
13.484	6653286	13.484	9095074	13.483	1017371	13.483	8729283	13.483	3238550	13.484	12866320	13.483	3080065	13.483	1876545	13.483	13794954
13.491	5165665	13.491	6560874	13.491	844849	13.491	7305469	13.491	2340367	13.491	9964080	13.491	2219969	13.491	1459240	13.491	10783030
13.498	3846261	13.498	4638117	13.498	723478	13.498	5702970	13.498	1710469	13.498	7235022	13.498	1639263	13.498	1118399	13.498	7917252
13.505	2872118	13.505	3242022	13.505	627319	13.505	4300028	13.505	1276416	13.505	5046775	13.505	1209116	13.505	876143	13.505	5536419
13.513	2091638	13.513	2292052	13.513	554779	13.513	3103125	13.513	985595	13.513	3486660	13.513	939960	13.513	711361	13.513	3816065
13.52	1583567	13.52	1654117	13.52	486588	13.52	2225026	13.52	786551	13.52	2382098	13.52	764383	13.52	599520	13.52	2584207
13.527	1235542	13.527	1249458	13.527	445761	13.527	1591546	13.527	662773	13.527	1699047	13.527	661250	13.527	524831	13.527	1813191
13.535	987694	13.535	1012143	13.534	415526	13.534	1176151	13.534	547966	13.535	1244175	13.534	575685	13.535	460096	13.534	1330852
13.542	825600	13.542	817479	13.542	394411	13.542	920127	13.542	500163	13.542	971377	13.542	519975	13.542	414985	13.542	1013198
13.549	715268	13.549	687281	13.549	363409	13.549	741637	13.549	453314	13.549	792075	13.549	475051	13.549	397107	13.549	834809
13.557	603465	13.557	608545	13.556	345554	13.556	635036	13.556	422824	13.557	663809	13.556	448818	13.556	383330	13.556	683735
13.564	525868	13.564	540408	13.564	343805	13.564	546309	13.564	409696	13.564	581222	13.564	421114	13.564	358715	13.564	609172
13.571	471554	13.571	486002	13.571	338917	13.571	495314	13.571	387151	13.571	530221	13.571	407215	13.571	348893	13.571	535425
13.578	458851	13.578	455762	13.578	330205	13.578	458106	13.578	372568	13.578	476723	13.578	390608	13.578	350679	13.578	483525
13.586	438627	13.586	441981	13.586	316699	13.586	443722	13.586	378030	13.586	454327	13.586	381647	13.586	345878	13.586	446527
13.593	414784	13.593	436658	13.593	327480	13.593	426403	13.593	370771	13.593	425650	13.593	372568	13.593	346743	13.593	424212
13.6	414264	13.6	418967	13.6	331514	13.6	409965	13.6	363576	13.6	408740	13.6	378901	13.6	350350	13.6	415107
13.608	398840	13.608	418355	13.607	340587	13.607	401039	13.607	357895	13.608	393641	13.607	377050	13.608	348140	13.607	397925
13.615	401071	13.615	409229	13.615	334785	13.615	394230	13.615	364667	13.615	384743	13.615	363270	13.615	349041	13.615	398291
13.622	402061	13.622	396400	13.622	325736	13.622	384503	13.622	351547	13.622	379623	13.622	372780	13.622	349000	13.622	387764
13.63	393753	13.63	380757	13.629	321350	13.629	387129	13.629	352655	13.629	379125	13.629	364282	13.629	337726	13.629	379826
13.637	375798	13.637	389103	13.637	316862	13.637	379553	13.637	335593	13.637	373637	13.637	364921	13.637	339343	13.637	377571
13.644	377444	13.644	374146	13.644	328016	13.644	369450	13.644	330306	13.644	375090	13.644	348966	13.644	325226	13.644	370743
13.651	374475	13.651	375953	13.651	310621	13.651	370470	13.651	326462	13.651	363246	13.651	344828	13.651	319324	13.651	362331
13.659	358873	13.659	368905	13.659	300607	13.659	363214	13.659	315955	13.659	350144	13.659	349796	13.659	309750	13.658	358281
13.666	360389	13.666	365688	13.666	307981	13.666	358970	13.666	314657	13.666	346212	13.666	330435	13.666	303769	13.666	347186
13.673	353682	13.673	349615	13.673	295135	13.673	351491	13.673	304991	13.673	344564	13.673	343068	13.673	304406	13.673	343778
13.681	345582	13.681	349991	13.68	298700	13.68	348368	13.68	311211	13.681	350211	13.68	330281	13.681	308034	13.68	338073
13.688	353701	13.688	344335	13.688	301299	13.688	340555	13.688	303377	13.688	335828	13.688	330317	13.688	294863	13.688	331641
13.695	339644	13.695	350323	13.695	296350	13.695	338840	13.695	302864	13.695	330091	13.695	328474	13.695	300316	13.695	340002
13.703	333666	13.702	341353	13.702	295795	13.702	332162	13.702	308225	13.702	337043	13.702	330137	13.702	299043	13.702	337369
13.71	335602	13.71	337807	13.71	291756	13.71	335361	13.71	300577	13.71	330089	13.71	329361	13.71	296196	13.71	335901
13.717	343246	13.717	334434	13.717	292230	13.717	334627	13.717	300300	13.717	331094	13.717	330933	13.717	297286	13.717	327733
13.724	333136	13.724	340338	13.724	294844	13.724	328264	13.724	307694	13.724	328675	13.724	330972	13.724	293125	13.724	335581
13.732	335646	13.732	332612	13.732	293768	13.731	326961	13.732	301111	13.732	328293	13.731	323615	13.732	302426	13.731	323940
13.739	325689	13.739	341085	13.739	297263	13.739	322387	13.739	305566	13.739	328737	13.739	334874	13.739	301471	13.739	338929
13.746	327024	13.746	340670	13.746	299772	13.746	337553	13.746	299437	13.746	326952	13.746	329617	13.746	290841	13.746	323463
13.754	341371	13.754	335561	13.753	301641	13.753	320973	13.753	303865	13.754	319506	13.753	327614	13.753	297219	13.753	323015
13.761	336195	13.761	338718	13.761	285996	13.761	325423	13.761	300122	13.761	332138	13.761	329393	13.761	297187	13.761	333392
13.768	332834	13.768	338628	13.768	298216	13.768	322865	13.768	304807	13.768	324048	13.768	334484	13.768	297679	13.768	329527
13.775	326405	13.775	337333	13.775	296841	13.775	323204	13.775	295403	13.775	320379	13.775	332802	13.775	286163	13.775	322782
13.783	334773	13.783	334044	13.783	297321	13.783	326661	13.783	297652	13.783	328834	13.783	330557	13.783	296083	13.783	329194
13.79	331450	13.79	329050	13.79	294930	13.79	325942	13.79	305934	13.79	330309	13.79	337321	13.79	299656	13.79	317807
13.797	336479	13.797	330632	13.797	296876	13.797	333361	13.797	303021	13.797	325925	13.797	339911	13.797	298680	13.797	325953
13.805	339255	13.805	338104	13.804	301982	13.804	325221	13.804	296537	13.805	325894	13.804	345280	13.805	300154	13.804	329386
13.812	336876	13.812	365345	13.812	306867	13.812	328477	13.812	306788	13.812	333315	13.812	342205	13.812	315426	13.812	334835
13.819	344449	13.819	367102	13.819	306931	13.819	329582	13.819	313979	13.819	333028	13.819	367193	13.819	311486	13.819	330113
13.827	346965	13.827	377906	13.826	329300	13.826	326960	13.826	328750	13.827	335724	13.826	383899	13.826	324869	13.826	341022
13.834	369897	13.834	414756	13.834	329688	13.834	332907	13.834	343850	13.834	347467	13.834	407306	13.834	327701	13.834	347821
13.841	390317	13.841	426695	13.841	349852	13.841	319853	13.841	354491	13.841	348017	13.841	424036	13.841	343593	13.841	360670
13.848	411025	13.848	458308	13.848	349591	13.848	326715	13.848	378126	13.848	356413	13.848	433719	13.848	359112	13.848	366114
13.856	417678	13.856	462039	13.856	368489	13.856	323181	13.856	376232	13.856	369815	13.856	442361	13.856	383888	13.856	384092
13.863	436453	13.863	472936	13.863	363785	13.863	326427	13.863	384910	13.863	381425	13.863	438962	13.863	378187	13.863	403982
13.87	442767	13.87	461890	13.87	371410	13.87	344921	13.87	387866	13.87	384659	13.87	418701	13.87	384788	13.87	396704
13.878	428173	13.878	451028	13.877	363774	13.877	351260	13.877	379706	13.878	390902	13.877	406839	13.878	383798	13.877	395769
13.885	441952	13.885	427062	13.885	353548	13.885	372831	13.885	358949	13.885	383837	13.885	395081	13.885	362665	13.885	396268
13.892	431322	13.892	403812	13.892	347417	13.892	391332	13.892	356231	13.892	383039	13.892	371113	13.892	340552	13.892	384506
13.9	410536	13.9	375286	13.899	324959	13.899	437693	13.899	338172	13.899	364794	13.899	358877	13.899	346668	13.899	370220
13.907	377949	13.907	355984	13.907	317375	13.907	461991	13.907	326414	13.907	367332	13.907	358807	13.907	327931	13.907	370522
13.914	376821	13.914	362138	13.914	315960	13.914	466928	13.914	317838	13.914	361863	13.914	351520	13.914	329876	13.914	363307
13.921	380171	13.921	351143	13.921	309383	13.921	484848	13.921	315551	13.921	344065	13.921	344718	13.921	321651	13.921	340952
13.929	368157	13.929	347822	13.929	314178	13.929	490664	13.929	311338	13.929	346691	13.929	334568	13.929	307420	13.928	354163
13.936	353238	13.936	352808	13.936	318510	13.936	478069	13.936	311062	13.936	348847	13.936	347625	13.936	305986	13.936	356554
13.943	355333	13.943	345629	13.943	307128	13.943	446342	13.943	313471	13.943	348941	13.943	348160	13.943	312969	13.943	353027
13.951	359314	13.951	347646	13.95	320202	13.95	419197	13.95	304078	13.951	354578	13.95	345358	13.951	305512	13.95	350038
13.958	351148	13.958	329332	13.958	310355	13.958	404206	13.958	308758	13.958	347371	13.958	337860	13.958	306120	13.958	354557
13.965	354695	13.965	340569	13.965	304839	13.965	387587	13.965	301993	13.965	353200	13.965	335878	13.965	313173	13.965	355314
13.973	348627	13.972	332645	13.972	307437	13.972	377658	13.972	299959	13.972	349297	13.972	330729	13.972	299951	13.972	337304
13.98	341891	13.98	333192	13.98	301974	13.98	364556	13.98	296707	13.98	332416	13.98	331878	13.98	305034	13.98	341663
13.987	347255	13.987	331396	13.987	300551	13.987	346583	13.987	295912	13.987	343218	13.987	318699	13.987	303254	13.987	337380
13.994	331638	13.994	328786	13.994	300438	13.994	351504	13.994	300461	13.994	319839	13.994	312037	13.994	293138	13.994	333178
14.002	330439	14.002	313723	14.002	293411	14.001	338311	14.002	284059	14.002	321352	14.001	306091	14.002	302784	14.001	320920
14.009	339963	14.009	322264	14.009	295204	14.009	349983	14.009	290361	14.009	318574	14.009	315137	14.009	295020	14.009	321112
14.016	323752	14.016	324017	14.016	289981	14.016	336634	14.016	301288	14.016	318513	14.016	306678	14.016	297098	14.016	315850
14.024	316955	14.024	318776	14.023	291560	14.023	343287	14.023	298583	14.024	309596	14.023	313332	14.023	295559	14.023	319907
14.031	321547	14.031	323443	14.031	290698	14.031	337301	14.031	293236	14.031	306088	14.031	317337	14.031	285242	14.031	315108
14.038	319536	14.038	313266	14.038	292920	14.038	327448	14.038	298141	14.038	319688	14.038	310401	14.038	279644	14.038	304585
14.046	317020	14.045	322859	14.045	289462	14.045	322601	14.045	294279	14.045	307333	14.045	314888	14.045	287350	14.045	308020
14.053	322766	14.053	315801	14.053	283956	14.053	328171	14.053	302689	14.053	310846	14.053	308678	14.053	283213	14.053	315169
14.06	311983	14.06	323717	14.06	289610	14.06	331135	14.06	306161	14.06	302364	14.06	324308	14.06	295761	14.06	301876
14.067	312772	14.067	317576	14.067	284399	14.067	324374	14.067	303212	14.067	302669	14.067	308990	14.067	284484	14.067	306673
14.075	308701	14.075	312080	14.075	287285	14.074	331122	14.074	303914	14.075	306831	14.074	307423	14.075	287105	14.074	308330
14.082	307360	14.082	313546	14.082	286803	14.082	327552	14.082	291769	14.082	300230	14.082	300113	14.082	284512	14.082	301796
14.089	316247	14.089	313126	14.089	289643	14.089	323969	14.089	293104	14.089	312856	14.089	305599	14.089	284471	14.089	299111
14.097	317066	14.097	304484	14.096	277644	14.096	333214	14.096	300773	14.097	295963	14.096	312014	14.096	281836	14.096	301859
14.104	309576	14.104	307033	14.104	285495	14.104	326941	14.104	289670	14.104	298879	14.104	304048	14.104	287714	14.104	303640
14.111	312868	14.111	319088	14.111	276898	14.111	326104	14.111	286009	14.111	305737	14.111	309053	14.111	286114	14.111	307095
14.118	317788	14.118	306554	14.118	292741	14.118	321619	14.118	291531	14.118	301444	14.118	320081	14.118	280088	14.118	300126
14.126	311271	14.126	307318	14.126	294396	14.126	317703	14.126	280673	14.126	306546	14.126	311850	14.126	282582	14.126	302680
14.133	314151	14.133	307392	14.133	289124	14.133	315604	14.133	292280	14.133	299079	14.133	304786	14.133	288530	14.133	308723
14.14	315990	14.14	320019	14.14	293310	14.14	305637	14.14	285531	14.14	295895	14.14	307260	14.14	281396	14.14	299549
14.148	312322	14.148	309466	14.147	285576	14.147	306740	14.147	283961	14.148	300833	14.147	306474	14.148	283143	14.147	293556
14.155	324205	14.155	318605	14.155	282089	14.155	299862	14.155	285085	14.155	296280	14.155	313864	14.155	286572	14.155	300174
14.162	307897	14.162	313639	14.162	286402	14.162	311478	14.162	283776	14.162	299551	14.162	311428	14.162	284438	14.162	307678
14.17	304648	14.17	308081	14.169	292336	14.169	308314	14.169	283801	14.169	302543	14.169	303572	14.169	285652	14.169	303117
14.177	309043	14.177	319415	14.177	293205	14.177	306439	14.177	276733	14.177	303186	14.177	317654	14.177	293479	14.177	307217
14.184	322100	14.184	308764	14.184	285512	14.184	313424	14.184	279267	14.184	306943	14.184	307986	14.184	287564	14.184	302356
14.191	311432	14.191	308880	14.191	277059	14.191	312861	14.191	287012	14.191	303712	14.191	305364	14.191	284294	14.191	304063
14.199	317230	14.199	308589	14.199	299110	14.199	308270	14.199	286202	14.199	305337	14.199	316437	14.199	286924	14.199	300588
14.206	319645	14.206	296203	14.206	285338	14.206	306642	14.206	286685	14.206	311895	14.206	315025	14.206	285255	14.206	300717
14.213	313916	14.213	311674	14.213	289905	14.213	305705	14.213	286328	14.213	297430	14.213	304822	14.213	285192	14.213	301744
14.221	301623	14.221	309917	14.22	288383	14.22	309700	14.22	292244	14.221	303685	14.22	308426	14.221	295932	14.22	304388
14.228	320317	14.228	309965	14.228	289088	14.228	307330	14.228	284722	14.228	297592	14.228	309871	14.228	282413	14.228	302319
14.235	318750	14.235	306531	14.235	286276	14.235	307813	14.235	283264	14.235	305103	14.235	312672	14.235	289078	14.235	305499
14.243	312217	14.242	313360	14.242	287723	14.242	299231	14.242	282347	14.242	298927	14.242	307843	14.242	284630	14.242	301636
14.25	309813	14.25	312568	14.25	289889	14.25	300133	14.25	284000	14.25	305551	14.25	310116	14.25	287902	14.25	303585
14.257	309305	14.257	309450	14.257	291478	14.257	310411	14.257	285170	14.257	303798	14.257	314311	14.257	294098	14.257	309673
14.264	308094	14.264	297338	14.264	282362	14.264	306264	14.264	286920	14.264	298885	14.264	304903	14.264	293165	14.264	301705
14.272	309645	14.272	306350	14.272	284085	14.271	308320	14.272	290619	14.272	303407	14.272	305885	14.272	290239	14.271	310404
14.279	312560	14.279	312117	14.279	286818	14.279	305173	14.279	277994	14.279	305081	14.279	304019	14.279	297123	14.279	308793
14.286	309525	14.286	306375	14.286	285531	14.286	298891	14.286	283807	14.286	297573	14.286	306361	14.286	288376	14.286	300095
14.294	311131	14.294	309665	14.293	289028	14.293	303853	14.293	283094	14.294	306651	14.293	309913	14.293	288067	14.293	308423
14.301	308047	14.301	305871	14.301	287137	14.301	299345	14.301	287216	14.301	307613	14.301	305919	14.301	287947	14.301	304316
14.308	314496	14.308	311159	14.308	292808	14.308	299054	14.308	290107	14.308	302134	14.308	301825	14.308	286735	14.308	309903
14.316	309255	14.315	297363	14.315	292034	14.315	299759	14.315	287792	14.315	307214	14.315	302266	14.315	290795	14.315	298074
14.323	314807	14.323	312265	14.323	290126	14.323	301915	14.323	290658	14.323	307959	14.323	322267	14.323	286695	14.323	298980
14.33	308733	14.33	310674	14.33	284451	14.33	297057	14.33	289325	14.33	303605	14.33	312080	14.33	290281	14.33	304218
14.337	311594	14.337	313916	14.337	291743	14.337	306506	14.337	291726	14.337	301692	14.337	308764	14.337	292193	14.337	300634
14.345	315473	14.345	309454	14.345	299256	14.344	309193	14.345	286408	14.345	305246	14.344	315166	14.345	283691	14.344	310319
14.352	314387	14.352	307256	14.352	286006	14.352	310176	14.352	292143	14.352	307668	14.352	317038	14.352	290909	14.352	311113
14.359	310003	14.359	306958	14.359	294360	14.359	302961	14.359	285281	14.359	305611	14.359	316607	14.359	290047	14.359	313231
14.367	311768	14.367	303838	14.366	288968	14.366	309441	14.366	294660	14.367	306572	14.366	309224	14.366	284272	14.366	314673
14.374	319880	14.374	310062	14.374	283228	14.374	304931	14.374	291332	14.374	309191	14.374	314181	14.374	290744	14.374	308648
14.381	319636	14.381	310930	14.381	293161	14.381	304081	14.381	290929	14.381	313497	14.381	317018	14.381	290648	14.381	311102
14.388	311233	14.388	311046	14.388	283893	14.388	310712	14.388	289000	14.388	297849	14.388	302244	14.388	282269	14.388	304193
14.396	325145	14.396	309234	14.396	286420	14.396	303782	14.396	286695	14.396	307789	14.396	308121	14.396	288057	14.396	312993
14.403	322139	14.403	307205	14.403	284860	14.403	313117	14.403	286359	14.403	296560	14.403	303822	14.403	287119	14.403	301865
14.41	310834	14.41	309646	14.41	287375	14.41	303885	14.41	288421	14.41	297475	14.41	315394	14.41	294177	14.41	315346
14.418	315946	14.418	311240	14.417	289410	14.417	307122	14.417	278968	14.418	297301	14.417	309287	14.418	286610	14.417	308275
14.425	319149	14.425	310955	14.425	290847	14.425	307838	14.425	287690	14.425	300512	14.425	312015	14.425	285851	14.425	303966
14.432	312721	14.432	311212	14.432	280737	14.432	305036	14.432	284084	14.432	296827	14.432	315837	14.432	288428	14.432	301999
14.44	306492	14.44	311560	14.439	287517	14.439	318674	14.439	283677	14.439	302555	14.439	310718	14.439	280524	14.439	297744
14.447	309772	14.447	310747	14.447	286415	14.447	309570	14.447	276814	14.447	293643	14.447	305112	14.447	283883	14.447	307682
14.454	305180	14.454	314945	14.454	277015	14.454	305615	14.454	296996	14.454	311124	14.454	307958	14.454	277083	14.454	296702
14.461	322941	14.461	314902	14.461	292706	14.461	304773	14.461	284198	14.461	306258	14.461	308505	14.461	293376	14.461	303884
14.469	316149	14.469	310095	14.469	289070	14.469	301479	14.469	282224	14.469	303229	14.469	311384	14.469	282443	14.469	309718
14.476	316477	14.476	314789	14.476	286001	14.476	299720	14.476	281730	14.476	291802	14.476	308275	14.476	288160	14.476	308876
14.483	316269	14.483	316571	14.483	284612	14.483	308293	14.483	282249	14.483	305295	14.483	309802	14.483	289351	14.483	295216
14.491	309250	14.491	318637	14.49	284508	14.49	303650	14.49	282795	14.491	301540	14.49	306284	14.491	292388	14.49	301662
14.498	312901	14.498	323820	14.498	286870	14.498	305496	14.498	287865	14.498	294808	14.498	314475	14.498	293467	14.498	303210
14.505	306142	14.505	319683	14.505	290022	14.505	312043	14.505	290634	14.505	300755	14.505	303337	14.505	294567	14.505	305255
14.513	320363	14.512	309739	14.512	291650	14.512	296895	14.512	283288	14.512	291791	14.512	310759	14.512	291294	14.512	301997
14.52	313516	14.52	311447	14.52	285888	14.52	308213	14.52	279395	14.52	302420	14.52	306068	14.52	278966	14.52	304561
14.527	320221	14.527	314789	14.527	295105	14.527	294200	14.527	282571	14.527	299840	14.527	306773	14.527	283157	14.527	301040
14.534	305738	14.534	308486	14.534	286309	14.534	301654	14.534	285291	14.534	307649	14.534	299601	14.534	285093	14.534	309066
14.542	322257	14.542	305972	14.542	289696	14.541	304367	14.542	285433	14.542	299023	14.542	301117	14.542	286319	14.541	303019
14.549	308419	14.549	300431	14.549	284266	14.549	303009	14.549	274478	14.549	296678	14.549	307822	14.549	286945	14.549	300006
14.556	295156	14.556	299752	14.556	276646	14.556	294441	14.556	285202	14.556	294729	14.556	303300	14.556	282792	14.556	295100
14.564	304754	14.564	305781	14.563	287733	14.563	289381	14.563	284153	14.564	292477	14.563	307186	14.563	289043	14.563	298346
14.571	310671	14.571	302044	14.571	274356	14.571	303369	14.571	279156	14.571	289665	14.571	304371	14.571	275405	14.571	292574
14.578	306671	14.578	304322	14.578	281935	14.578	301368	14.578	281078	14.578	293758	14.578	309084	14.578	267955	14.578	293007
14.586	314120	14.585	302019	14.585	278928	14.585	301493	14.585	279409	14.585	300000	14.585	294189	14.585	285987	14.585	291169
14.593	306713	14.593	296771	14.593	285203	14.593	292996	14.593	276116	14.593	292203	14.593	308745	14.593	279456	14.593	296238
14.6	298011	14.6	298552	14.6	279886	14.6	293877	14.6	283332	14.6	294876	14.6	297746	14.6	284816	14.6	302914
14.607	305210	14.607	301208	14.607	285105	14.607	304866	14.607	276506	14.607	295544	14.607	312564	14.607	281453	14.607	286798
14.615	304534	14.615	302998	14.615	278959	14.614	301909	14.615	279470	14.615	291888	14.614	302202	14.615	284580	14.614	291102
14.622	307679	14.622	305488	14.622	282002	14.622	291817	14.622	276477	14.622	294783	14.622	299396	14.622	280483	14.622	299523
14.629	294668	14.629	303928	14.629	283394	14.629	299836	14.629	283455	14.629	290297	14.629	302817	14.629	279894	14.629	295821
14.637	312513	14.637	285743	14.636	280204	14.636	300822	14.636	281622	14.637	297388	14.636	302592	14.636	275475	14.636	294178
14.644	303898	14.644	311880	14.644	280294	14.644	304412	14.644	286484	14.644	294705	14.644	304686	14.644	281678	14.644	299779
14.651	307229	14.651	302654	14.651	282260	14.651	297077	14.651	273329	14.651	293169	14.651	292683	14.651	277231	14.651	294450
[truncated: 3,022 more rows]

## Sheet: Peak area
Peak areas of odor-active volatile organic compounds in Mesocentrotus nudus gonads of each group (Table 2)
	Acetaldehye	Dimethoxymethane	Acetal	3-Methylbutanal	2-Ethylhexanal	Octanal	Nonanal	Decanal	Benzaldehyde	2-Propanol	Ethanol	1-Penten-3-ol	3-Methylbutanol	Methylcyclohexane	Benzene	Toluene	Trimethylbenzene	Stylene	Dichlorobenzene	Ethyl acetate	Propyl actate	S-Methyl thioacetate	Butyl acetate	Bis-(methylthio)-methane	Decane	Undecane	Dodecane	Acetone	2-Butanone	6-Methyl-5-hepten-2-one	DMS	Acetonitrile	Chｌoroform	Bromoform
CSU1	750427	277209	437277	1182187	65930	14618	208293	237430	34520	668800	48575378	0	87057	329755	56047	10132075	103182	67886	308153	1315347	266971	28383	86629	139906	279914	251542	26615	5443462	866350	145231	599650	9045241	1168452	8335
CSU2	855285	417629		0	35101	12883	221925	232566	17004	893917	80854806	13079	18848	281841	59094	6962533	119420	89200	708270	1317687	349153	202203	46790	423754	140687	192753	32060	20386776	1746330	243758	3053753	2557675	559397	20506
CSU3	230934	241384	93055	0	46082	16104	262556	350761	13729	517933	7375379	3881	0	376883	72153	4397847	87651	47517	313968	896382	285289	2993221	86683	131308	184106	229953	25132	9023347	872057	393416	1199350	3090725	724454	6124
ESU1	263640	244273	98295	0	0	10386	275897	251952	26659	686906	45834447	0	0	225028	54565	7200217	172229	71240	214462	1173771	203024	75150	68890	273242	187701	240450	0	10795849	1016216	222538	1071950	5698345	675933	4258
ESU2	410416	304820	527453	0	33710	18805	294241	300821	17438	849926	40586512	2722	0	221402	81628	5391137	95449	83308	432603	1062188	442453	28999	68208	211023	154782	144750	21417	12178328	1245304	278778	768393	2294496	485316	3870
ESU3	510814	245297	67517	22345	28776	14236	192827	199495	19513	937715	81372748	0	9458	376604	49686	3682682	111306	102313	501459	917787	175993	10676	49139	92007	424529	244954	23519	8105835	560059	60355	1001917	5384078	522561	2728
BSU1	231923	181667	60036	0	36813	20388	296997	204897	26134	1016506	45893388	3368	0	343235	53106	6649015	116646	206533	792603	1003841	272370	0	71342	77869	211059	261045	25298	9871891	854834	327298	1427020	5161204	492376	0
BSU2	489439	393419	61886	0	37089	22560	279943	302137	21521	1141542	20293098	3527	0	476510	95235	6798130	97393	187942	709990	748341	237390	0	35628	96402	152311	183393	28883	11228366	994657	266148	16289251	2825829	431002	0
BSU3	394124	220482	157157	0	34164	15450	202921	227774	20827	930099	84797931	2555	0	395247	49702	4384116	107899	177566	482120	841333	188412	0	37519	115996	332604	355155	25389	13082816	505895	94959	1833591	8910545	1041225	0
